# Supplementary material for: A systematic review: the dimensions to evaluate health care performance and an implication during the pandemic
Source: BMC Health Serv Res. 2022 May 9;22:621. doi: 10.1186/s12913-022-07863-0 (PMC9081670; doi:10.1186/s12913-022-07863-0)
Supplement: Supplementary file 3 — Additional file 3. [file 12913_2022_7863_MOESM3_ESM.xlsx]

## Sheet: Indicators frequency
Extraction and re-categorisation of KPIs frequency of use at the 36 implementations
# of Indicator	Perspective	INDICATORS	KPI categorization	Pink et al., 2000	Zbinden et al., 2002	Griffith & Alexander , 2002	Biro et al., 2003	Smith & Kim, 2005	Devitt et al., 2005	Martinez-Pillado et al., 2006	Goodspeed, 2006	Yang & Tung, 2006	Chen et al., 2006	Peters et al., 2007	Josey & Kim, 2008	Chang et al., 2008	Hansen et al., 2008	Chu & Wang, 2009	Lupi et al., 2011	Lupi et al., 2011	Edward et al., 2011	Chen et al., 2012	Khan et al., 2013	Lin et al., 2013	Mutale et al., 2014	Ajami et al., 2013	Rowe et al., 2014	Edward et al., 2015	Edward et al., 2015	Edward et al., 2015	Rabbani et al., 2015	Teklehaimanot et al., 2016	Catuogno et al., 2017	Gao et al., 2018	Ebrahimpour et. al, 2019	Widyasari &Adi, 2019	Mabuchi et al., 2020	Manolitzas et al., 2020	Gonzales et al., 2020	2877	Frequencies Sum
1	Financial	Total asset turnover	Revenue vs. expenditure			1																																			1
2		cash flow margin	Margins			1																																			1
3		Expenses (monthly)	Expenditures and costs					1																																	1
4		Retail sales: cash, pay deduct, or cards	Revenue					1																																	1
5		Einstein's	Revenue					1																																	1
6		Outpatient dietition	Revenue					1																																	1
7		productivity percent	Efficiency, utilization and productivity					1																																	1
8		catering expenses	Expenditures and costs					1																																	1
9		Internal financing	Expenditures and costs		1																																				1
10		Incentive to economize	Expenditures and costs-1-2		1																																				1
11		Mean evidence level	Revenue vs. expenditure		1																																				1
12		Operating Profit margin	Margins								1	1																													2
13		Net revenue increase from prior year	Revenue								1																														1
14		cost/patient day	Expenditures and costs								1																														1
15		ROA (%)	Revenue vs. expenditure									1																													1
16		Total profit Margin	Margins										1																												1
17		Asset turnover	Revenue vs. expenditure										1																												1
18		change of cost/case	Expenditures and costs										1																												1
19		personnel expenditure as percent of total patient revenue	Revenue vs. expenditure										1																												1
20		Material cost as a percent of total patient revenue	Revenue vs. expenditure										1																												1
21		revenue	Revenue													1																									1
22		revenue from services not covered by NHI	Revenue													1																									1
23		The growth rate of expenditure on non-chargeabl e1 medications and supplies (8%)	Expenditures and costs															1																							1
24		Achievement rate of chargeable medications and supplies management	supplies and equipments															1																							1
25		Return per employee	Revenue																					1																	1
26		Margins	Margins																					1																	1
27		Capital turnover	Revenue vs. expenditure																					1																	1
28		Low-cost administration	Expenditures and costs-1-2																					1																	1
29		Production and distribution at lowest possible cost	Expenditures and costs-1-2																					1																	1
30		Customer-focused purchasing processes at lowest possible cost	Expenditures and costs-1-2																					1																	1
31		The amount of deductions due to defects in the MR	Expenditures and costs																							1															1
32		The average time required for billing	Services time measuring																							1															1
33		Interval between discharge and billing	Waiting time																							1															1
34		Turnover	Revenue vs. expenditure																							1															1
35		Revenues- Overall value of DRGs	Revenue																														1								1
36		Revenues- Departmental patients	Revenue																														1								1
37		Revenues- Departmental admissions	Revenue																														1								1
38		Average value of the DRGs	Expenditures and costs-1																														1								1
39		Cost-containment	Expenditures and costs																														1								1
40		Cost-Fund Rising	Expenditures and costs																														1								1
41		Income and Expenditure-% of Government grants in total income	Revenue																															1							1
42		Income and Expenditure-% of Staff expenses in business expenditure	Expenditures and costs																															1							1
43		Income and Expenditure-% of Drug income in business income	Revenue																															1							1
44		Income and Expenditure-% of Examination income in medical income	Revenue																															1							1
45		Income and Expenditure-% of Management expenses in business expenditure	Expenditures and costs																															1							1
46		Debt Paying Ability-Asset-liability ratio	Expenditures and costs-2																															1							1
47		Debt Paying Ability-Current ratio	Expenditures and costs-2																															1							1
48		Debt Paying Ability-Quick ratio	Expenditures and costs-2																															1							1
49		Debt Paying Ability-Business income from per 100 RMB fixed assets	Expenditures and costs-2																															1							1
50		Economic ratio	Revenue vs. expenditure																																	1					1
51		Efficiency ratio	Revenue vs. expenditure																																	1					1
52		Effectiveness ratio	Expenditures and costs																																	1					1
53		production levels (production report)	Reports																1																						1
54		expenditure/revenue (cost report)	Revenue vs. expenditure																1	1																					2
55		Budget adherence for: 1) Pharmacy 2) Bursary and 3) investments	Expenditures and costs																1																						1
56		Provincial production levels (production report)	Reports																	1																					1
57		production/contribution margin	Margins																	1																					1
58		Check budget adherence: 1) Pharmacy and Bursary 2) investments, 3) external contractors	Revenue vs. expenditure																	1																					1
59		Business synergy (Assets from ticket taking )	Revenue																	1																					1
60		Net revenue per adjusted admission	Revenue												1																										1
61		Prod.FTEs (full time equivalent employees) per adjusted occupied bed	Occupancy												1																										1
62		Supply expense % of net revenue	Revenue vs. expenditure												1																										1
63		Bad debt expense % of net revenue	Revenue vs. expenditure												1																										1
64		Other oper.expense % of net revenue	Revenue vs. expenditure												1																										1
65		Earnings before interest taxes depreciation and amortization (EBITDA) margin	Revenue												1																										1
66		Facilities with user fee guidelines	Patient information											1			1				1																				3
67		Facilities with exemptions for poor patients	Community role and connections											1			1				1																				3
68		Financing referral system	Expenditures and costs																													1									1
69		Financing medical supply	Expenditures and costs																													1									1
70		Finance index	Expenditures and costs																						1																1
71		Controllable costs	Expenditures and costs																			1																			1
72		Personnel costs	Expenditures and costs																																			1			1
73		Revenue per admission	Revenue																																			1			1
74	ensure value	difference between actual and expected CPWC	Expenditures and costs						1																																1
75		% Non-MOHLTC revenue	Revenue						1																																1
76		% Corportate services expense	Expenditures and costs						1																																1
77		% excess revenues over expenses	Revenue vs. expenditure						1																																1
78		Financial viability-Total Margin	Margins	1																																					1
79		Efficiency-Unit cost performance	Expenditures and costs	1																																					1
80		Efficiency-Corporate services	Products and Services	1																																					1
81		Efficiency-Days in inventory	Services time measuring	1																																					1
82		Liquidity-Current ratio	Revenue vs. expenditure	1																																					1
83		Liquidity-Working Capital	Expenditures and costs	1																																					1
84		Capital- Equipment expense	Expenditures and costs	1																																					1
85		HR- Nursing care hours as % of total inpatient nursing hours	Efficiency, utilization and productivity	1																																					1
86		HR- Patient care hours as % of total staff hours	Efficiency, utilization and productivity	1																																					1
87		Obligation of budget	Expenditures and costs				1																																		1
88		Revenue enhancement goal achieved	Revenue				1																																		1
89		Average cost/admission	Expenditures and costs																																1						1
90		Average % of cost subsidy	Revenue																																1						1
91		% portion outside the health reform plan	Expenditures and costs																																1						1
92		Average % of basic insurance	Revenue																																1						1
93		Average portion of patient's payments	Revenue																																1						1
94		Average portion of drug and medical cost	Expenditures and costs																																1						1
95		% income/admitted patient	Revenue																																1						1
96		% income/Outpatient	Revenue																																1						1
97	Use of funds and financial management	Financial record content	Revenue vs. expenditure																																		1				1
98		Financial record update	Revenue vs. expenditure																																		1				1
99		Use of PBF funds ro attract patients and build trust	Expenditures and costs																																		1				1
100		Drug Management	Medications																																		1				1
101	Patient	Patient information	Patient information		1																																				1
102		Care of patients	Standards and regulations		1																																				1
103		Patient feedback	Patient satisfaction		1																																				1
104		Patient satisfaction-Patient satisfaction index-Overall patient satisfaction	Patient satisfaction		1								1	1			1	1			1		1				1				1				1	1					11
105		Continuous quality improvement system	Internal assessment		1																																				1
106		Occupancy	Occupancy			1							1																												2
107		Change in occupancy	Occupancy			1																																			1
108		overall patient satisfaction with IP care received	Patient satisfaction						1																																1
109		overall patient satisfaction with ER care received	Patient satisfaction						1																																1
110		overall patient satisfaction with CC care received	Patient satisfaction						1																																1
111		overall patient satisfaction with rehab care received	Patient satisfaction						1																																1
112		% IP market share	Market share						1																																1
113		% DS market share	Market share						1																																1
114		% ER market share	Market share						1																																1
115		Patient satisfied (%)	Patient satisfaction									1																													1
116		Market share (%)	Market share									1																													1
117		Outpatient waiting time	Waiting time										1																												1
118		Internal customer satisfaction rate (5%	HCW satisfaction															1																							1
119		Patient perception-of-quality index	Patient satisfaction											1			1				1		1				1														5
120		Written shura-e-sehie activities in community	Community role and connections											1			1				1																				3
121		Patient satisfaction with Outpatient services	Patient satisfaction													1																									1
122		Patient satisfaction with Inpatient services	Patient satisfaction													1																									1
123		Patient satisfaction with Emergency department	Patient satisfaction													1																									1
124		case mix index	Standards and regulations													1																									1
125		Superior satisfaction rate	HCW satisfaction															1																							1
126		Waiting time	Waiting time																					1														1			2
127		Operation time	Services time measuring																					1																	1
128		Postoperative recovery time	Services time measuring																					1																	1
129		Postoperative infection rate	Infection control																					1																	1
130		Patient satisfaction about the operation team	Patient satisfaction																					1																	1
131		Patient complaint	Complains																					1																	1
132		Ability of providing service to patient in time	Waiting time																					1																	1
133		Ability of response to patients’ inquiries	Response to patients																					1																	1
134		Sufficient and accurate information	Patient information																					1																	1
135		Patient satisfaction children index	Patient satisfaction																						1																1
136		Patient satisfaction adult index	Patient satisfaction																						1																1
137		statistics satisfaction	Internal assessment																							1															1
138		Admission satisfaction	Patient satisfaction																							1															1
139		Response time to customers in archiv	Services time measuring																							1															1
140		The rate of complaint in archieve	Complains																							1															1
141		Number of referrals for research	Researches/Scientific productivity																							1															1
142		Patient’s inclination for facility-based delivery	Patient satisfaction																												1										1
143		Patient Satisfaction-Inpatient satisfaction	Patient satisfaction																															1							1
144		Patient Satisfaction-Outpatient satisfaction	Patient satisfaction																															1							1
145		Patient Satisfaction-Number of medical disputes per 1000 discharged patients	Complains																															1							1
146		Burden of Medical Expenses-Expenses per inpatient	Expenditures and costs																															1							1
147		Burden of Medical Expenses-Hospitalization expenses per day	Expenditures and costs																															1							1
148		Burden of Medical Expenses-Expenses per outpatient	Expenditures and costs																															1							1
149		Providing Social Benefits-% of Public welfare expenses in total expenditure	Community role and connections																															1							1
150		Providing Social Benefits-Frequency per 100 medical workers of training basic medical unit staff	Community role and connections																															1							1
151		Providing Social Benefits-Frequency per 100 medical workers of undertaking sudden public health events and emergency medical rescue	Community role and connections																															1							1
152		Providing Social Benefits-Frequency per 100 medical workers of providing counterpart assistance to basic medical units	Community role and connections																															1							1
153		customer retention	Patient loyalty																						1											1					2
154		customer acquisition	Patient loyalty																						1											1					2
155		Global Quality	Internal assessment	1																																					1
156		Process Quality	Internal assessment	1																																					1
157		Outcome	Efficiency, utilization and productivity	1																																					1
158		Nursing Care	Products and Services	1																																					1
159		Physician Care	Products and Services	1																																					1
160		Ancillary patient care staff	Products and Services	1																																					1
161		Support services	Products and Services	1																																					1
162		Housekeeping	Products and Services	1																																					1
163		% patient satisfaction of doctors	Patient satisfaction																																1						1
164		% patient satisfaction of nurses	Patient satisfaction																																1						1
165		Staff satisfaction	HCW satisfaction																																1						1
166		Treatment time	Services time measuring																																			1			1
167		Length of stay	Length of Stay																																			1			1
168	Internal process	Hours of overtime	Services time measuring		1																																				1
169		Introduction of new employees	Staffing		1																																				1
170		Working process	Standards and regulations		1																																				1
171		Mortality index	Mortality			1																																			1
172		complications index	Errors, accidents and complications			1																																			1
173		cost per case	Expenditures and costs			1																																			1
174		ACE Inhibitor	Medications								1																														1
175		Antibiotic at arrival	Medications								1																														1
176		Aspirin at arrival	Medications								1																														1
177		Beta Blocker arrival	Medications								1																														1
178		Blame free error reporting policy	Errors, accidents and complications								1																														1
179		Medication error rate	Errors, accidents and complications								1																														1
180		Net days in accounts receivable	Services time measuring								1																														1
181		Quality-Beds per nurse	Efficiency, utilization and productivity									1																													1
182		Quality-net mortality rate	Mortality									1																													1
183		Average LOS (Length of stay)	Length of Stay									1	1																				1								3
184		Occupancy rate	Occupancy									1																													1
185		Staff satisfaction	HCW satisfaction										1																												1
186		staff turnover	HCW turnover										1																												1
187		outpatients/year/doctor	Efficiency, utilization and productivity										1																												1
188		ER patients/year/doctor	Efficiency, utilization and productivity										1																												1
189		Admitted inpatients/year/doctor	Efficiency, utilization and productivity										1																												1
190		Mortality	Mortality										1																												1
191		Medical accidents leading to law suits rate	Errors, accidents and complications										1																												1
192		Delay between request and obtaining of antibiotic consultations (hrs	Waiting time													1																									1
193		Percentage of patients admitted to the ICU from the emergency department in less than 3 hours	Services time measuring													1																									1
194		Percentage of patients admitted to a general ward from the emergency department in less than 4 hours	Services time measuring													1																									1
195		Blood preparation error rate	Errors, accidents and complications															1																							1
196		The use of two methods to identify patients before lab work and treatment	Patient information															1																							1
197		Patients visitor complaint rate	Complains															1																							1
198		Items unique to specific groups	Products and Services															1																							1
199		Process continuous improvement capability	Internal assessment																					1																	1
200		Process standardization capability	Standards and regulations																					1																	1
201		Response of discovering mistakes	Errors, accidents and complications																					1																	1
202		Time of correcting mistakes	Services time measuring																					1																	1
203		Regulation management capability	Standards and regulations																					1																	1
204		Internal and external communication	Communications																					1																	1
205		Efficient production, distribution and logistics	Efficiency, utilization and productivity																					1																	1
206		Effective information systems	Technology/ information system																					1																	1
207		Ability of coordination	Communications																					1																	1
208		The average errors in the statistics report	Errors, accidents and complications																							1															1
209		The average waiting time for admission	Waiting time																							1															1
210		Time to retrieve an archived file	Services time measuring																							1															1
211		Percent of safety standards in the archives	Safety Standards																							1															1
212		Percent error in the coding	Errors, accidents and complications																							1															1
213		Mortality Rate	Mortality																														1								1
214		Home care investments	Expenditures and costs																														1								1
215		Support investments	Revenue																														1								1
216		Bed occupancy	Occupancy																														1								1
217		Repeated admissions	Number of admissions, visits and disease scores																														1								1
218		transplants	Products and Services																														1								1
219		Efficiency-Rate of bed utilisation	Occupancy																															1							1
220		Efficiency-Average hospitalization days	Length of Stay																															1							1
221		Efficiency-Turnover rate of hospital beds	Efficiency, utilization and productivity																															1							1
222		Efficiency-Physician burden of medical treatment per day	Efficiency, utilization and productivity																															1							1
223		Efficiency-Physician burden of hospitalization duration per day	Efficiency, utilization and productivity																															1							1
224		Quality-Coincidence rate of admission and discharge diagnosis	Number of admissions, visits and disease scores																															1							1
225		Quality-Coincidence rate of admission and clinic diagnosis	Number of admissions, visits and disease scores																															1							1
226		Quality-Cure rate	Improvement																															1							1
227		Quality-Improvement rate	Improvement																															1							1
228		Quality-Successful recovery rate of inpatients	Improvement																															1							1
229		Innovation process	Standards and regulations																																	1					1
230		Operational process	Standards and regulations																																	1					1
231		n° of colonscopies carried out in sedated patients comparison with last year	Number of admissions, visits and disease scores																1																						1
232		evaluation/verification of intestinal hygiene in admitted patients awaiting colonoscopy comparison with last year	Infection control																1																						1
233		% of cases where caecum is reached (except where unnecessary/impossibile)	Number of admissions, visits and disease scores																1																						1
234		Number of procedures cancelled/total number of procedures	Number of admissions, visits and disease scores																1																						1
235		Continue colon carcinoma screening programme	Efficiency, utilization and productivity																1																						1
236		Increased n° of in- and outpatient "endoscopic consultations" recorded vs. last year	Number of admissions, visits and disease scores																1																						1
237		Revise chapters of Accreditation Manual (Internal inspection )	Internal assessment																1	1																					2
238		Verification by MAC of information sheet provision upon patient admission	Patient information																1	1																					2
239		Number of unforeseen hospitalisations following endoscopy /number of endoscopy patients	Errors, accidents and complications																1																						1
240		Internal register of Centre for Digestive Endoscopy (related complications )	Errors, accidents and complications																1																						1
241		Number of procedures carried out per operator/year (Optimal efficiency levels )	Efficiency, utilization and productivity																1																						1
242		non-urgent gastroscopies with waiting times of < 60 days (outpatients)/nonurgent gastroscopies (Adherence to UAC waiting times)	Waiting time																1																						1
243		Specific reports of OU Manager on actions carried out (Reporting Sentinel-Events-risk management)	Errors, accidents and complications																1	1																					2
244		Number of colonies developed after decontamination (Risk management)	Infection control																1																						1
245		Number and type of integrations and agreements with other health agencies/year	Community role and connections																	1																					1
246		Improve the capacity of response of the OU-Improvement of appointment services : Number of GPs in the network (SOLE-OACT INTERNET)/GPs in central-northern district of Ferrara	Volume, infrastructure and access																	1																					1
247		Improve the capacity of response of the OU-Appointment reports/free access: samples in free access/total samples	Reports																	1																					1
248		Mean samples per operator/premises/hour	Efficiency, utilization and productivity																	1																					1
249		Mean samples per operator/premises/hour	Efficiency, utilization and productivity																	1																					1
250		Responsibility grid: functional units applying grid/total functional units (Accreditation	Internal assessment																	1																					1
251		Intra-lab reproducibility of results (CV%)- (precision)	Errors, accidents and complications																	1																					1
252		Inter-Lab comparability of reports (EQAS-Emilia Romagna Region): analytes participating in EQAS/total analytes	Reports																	1																					1
253		MISA (indicator of performance: global evaluation of Laboratory)	Internal assessment																	1																					1
254		Turn-around time (TAT) Urgencies: TAT <2 h /total urgent requests	Services time measuring																	1																					1
255	Quality	STH Food Audit-Kitchen/cafe	Internal assessment					1																																	1
256		ACH Food Audit-Kitchen	Internal assessment					1																																	1
257		ACH Food Audit-café	Internal assessment					1																																	1
258		CFGH Food Audit-Kitchen	Internal assessment					1																																	1
259		Acute myocardial infarction (AMI) scores	Number of admissions, visits and disease scores												1																										1
260		Congestive heart failure (CHF) scores	Number of admissions, visits and disease scores												1																										1
261		Pneumonia (Pn) scores	Number of admissions, visits and disease scores												1																										1
262		Full implementation of the 27 Safe Practices for Better Healthcare standards	Safety Standards												1																										1
263		Maintain accreditation	Internal assessment												1																										1
264		Patient safety:100% implementation of the National Patient Safety Goals	Safety Standards												1																										1
265		Infection rate(%)	Infection control																			1																			1
266		Unscheduled readmission rate (%)	Errors, accidents and complications																			1																			1
267		Hospitalized accident rate(&)	Errors, accidents and complications																			1																			1
268		Prevention index	Infection control				1																																		1
269		Overall clinicsal practice guidelines	HCW training				1																																		1
270	Service	Overall score	Internal assessment					1																																	1
271		Tempreture of the food	Internal assessment					1																																	1
272		Courtsey of the traypasser	Products and Services					1																																	1
273		special diet explained	Patient information					1																																	1
274		patient delivery times	Waiting time					1																																	1
275		ACH room SVC phone answer time	Waiting time					1																																	1
276		STH room SVC phones answer time	Waiting time					1																																	1
277		CFGH overall score-Press Ganey	Internal assessment					1																																	1
278	Capacity for service provision/service capacity	Equipment functionality index/ Basic equipment index	Supplies and equipments											1			1				1		1		1							1									6
279		Drug availability index/ Tracer drug index/Drug availability	Medications											1			1				1		1		1																5
280		Family planning availablility index	Products and Services											1			1				1		1																		4
281		Laboratory functionality index (hospitals and CHCs)/ Lab capacity index	Volume, infrastructure and access											1			1				1		1		1																5
282		Staffing index-meeting minimum staff guidelines	Staffing											1			1				1											1									4
283		Provider Knowledge score	Staff knowledge, attitude, and practices											1			1				1		1				1														5
284		Provider Knowledge score (vaccination)	Staff knowledge, attitude, and practices																								1														1
285		Provider Knowledge score (childhood illness)	Staff knowledge, attitude, and practices																								1														1
286		Provider Knowledge score (reproductive)	Staff knowledge, attitude, and practices																								1														1
287		Staff received training in last year	HCW training											1			1				1		1																		4
288		HMIS use index	Technology/ information system											1			1				1		1				1					1									6
289		Clinical guidelines index	HCW training											1			1				1		1				1														5
290		Infrastructure index/ Basic infrastructure index/ General infrastructure	Volume, infrastructure and access											1			1				1		1		1		1					1									7
291		Patient record index	Records											1			1				1																				3
292		Facilities having tuberculosis register	Records											1			1				1						1														4
293		Infection control index	Infection control																						1		1														2
294		Commodity availability index	supplies and equipments																								1					1									2
295		supply distribution system	supplies and equipments																								1					1									2
296		HEP guidelines and IEC use index	HCW training																								1					1									2
297		Health center capacity index	Volume, infrastructure and access																													1									1
298		Management capacity index	Standards and regulations																													1									1
299		Supervision index	Standards and regulations																													1									1
300	Service provision	Patient history and physical examination index	Records											1			1				1		1																		4
301		Patient counselling index	Patient information											1			1				1		1																		4
302		Proper sharps disposal	Waste management											1			1				1		1																		4
303		New outpatient visit per month (BHC >750 visits)	Number of admissions, visits and disease scores											1			1				1																				3
304		Time spent with patient (>9 minutes)	Services time measuring											1			1				1						1														4
305		BPHS facilities providing antenatal care/Provision of antenatal care	Products and Services											1			1				1		1				1														5
306		Delivery care according to BPHS/Provision of delivery care	Internal assessment											1			1				1		1				1														5
307		women as percent of patients	Female consideration																				1																		1
308		Outpatient-service utilization	Efficiency, utilization and productivity																								1														1
309		Service utilization	Efficiency, utilization and productivity																								1														1
310		service readiness index	Products and Services																						1		1														2
311		Clinical observation index (children)	Products and Services																						1		1														2
312		Clinical observation index (Adults)	Products and Services																						1		1														2
313		Service coverage children index	Products and Services																						1		1														2
314		Service coverage adult index	Products and Services																						1																1
315		Communication to mothers about newborn danger signs	Patient information																												1										1
316		Communication to mothers about antenatal and post-partum danger signs	Patient information																												1										1
317		Communication to mothers about appropriate breastfeeding	Patient information																												1										1
318		Women prescribed folate	Products and Services																												1										1
319		Women advised about TT vaccine, ultrasound and laboratory tests	Patient information																												1										1
320		Women provided appropriate antenatal physical assessment	Products and Services																												1										1
321	health facility functionality	staffing	Staffing																												1										1
322		Drugs	Medications																												1										1
323		Supplies and equipments	supplies and equipments																												1										1
324		Services (laboratory services and BemONCi signal functions)	Products and Services																												1										1
325		Waste disposal	Waste management																												1										1
326		HMIS records	Records																												1										1
327		Service delivery guidelines	HCW training																												1										1
328	Service delivery process	HEP package services availability	Products and Services																													1									1
329		Quality of RMNCH services	Products and Services																													1									1
330		infection prevention	Infection control																													1									1
331		referral linkage index	Volume, infrastructure and access																													1									1
332		HEW time use index	Services time measuring																													1									1
333		Model family delivery index	Patient information																													1									1
334	Delivery output and outcome	Maternal and child health output	Number of admissions, visits and disease scores																													1									1
335		Family planning output	Number of admissions, visits and disease scores																													1									1
336		satisfaction with services received	Patient satisfaction																													1									1
337		satisfaction with HEW performance	Patient satisfaction																													1									1
338		overall community satisfaction	Community role and connections																													1									1
339	Administration	Medical records completion rate	Records																			1																			1
340		Rate of prompt consultation	Staff knowledge, attitude, and practices																			1																			1
341	Admission Performance	Average length of stay	Length of Stay																			1																			1
342		Occupancy rate	Occupancy																			1																			1
343		Bed turnover rate(%)	Efficiency, utilization and productivity																			1																			1
344	Clinical utilization and outcomes	Acute MI- Use of selected diagnostic technologies	Supplies and equipments	1																																					1
345		Acute MI- Complications	Errors, accidents and complications	1																																					1
346		Acute MI- Readmissions	Errors, accidents and complications	1																																					1
347		Asthma- Readmissions	Errors, accidents and complications	1																																					1
348		Pneumonia- Complications	Errors, accidents and complications	1																																					1
349		Stroke- LOS	Length of Stay	1																																					1
350		Cholestectomy- % day surgery	Length of Stay	1																																					1
351		Cholestectomy- Complications	Errors, accidents and complications	1																																					1
352		Hysterectomy- LOS	Length of Stay	1																																					1
353		Hysterectomy- Complications	Errors, accidents and complications	1																																					1
354		Hysterectomy- Readmissions	Errors, accidents and complications	1																																					1
355		Prostatectomy- Readmissions	Errors, accidents and complications	1																																					1
356	System Integration and Change	Information use- Clinical information techocology	Technology/ information system	1																																					1
357		Information use- Clinical data collection dissimination and benchmarking	Internal assessment	1																																					1
358		Information use- Intensity of Information use	Technology/ information system	1																																					1
359		Internal coordination of care- Development and use of clinical pathways	Communications	1																																					1
360		Internal coordination of care- Coordination of care	Internal assessment	1																																					1
361		Hospital community integration- Hospital CCA relationships	Standards and regulations	1																																					1
362		Hospital community integration- Hospital community relationships	Community role and connections	1																																					1
363		Hospital community integration- Continuity of care	Internal assessment	1																																					1
364		Hospital community integration- Strategies of managing ALC patients	Standards and regulations	1																																					1
365	Access	Audiology	Products and Services				1																																		1
366		Cardiology	Products and Services				1																																		1
367		Primary care	Products and Services				1																																		1
368		Eye care	Products and Services				1																																		1
369		Orthopedics	Products and Services				1																																		1
370		Urology	Products and Services				1																																		1
371		Number of patients treated	Number of admissions, visits and disease scores				1																																		1
372	Performance	Compensation and Pension examinations (days to complete)	Services time measuring				1																																		1
373		Sufficient C&P compensations	Expenditures and costs				1																																		1
374		Bed occupancy %	Occupancy																																			1			1
375		No. of admission	Number of admissions, visits and disease scores																																			1			1
376		Patients with examinations	Number of admissions, visits and disease scores																																			1			1
377		% of occupied beds	Occupancy																																1						1
378		Average time of hospitalization	Services time measuring																																1						1
379		Interruption of the bed occupancy cycle	Occupancy																																1						1
380		Ratio of admission/ped	Number of admissions, visits and disease scores																																1						1
381		Net death rate/1000 patient	Mortality																																1						1
382		Gross mortality	Mortality																																1						1
383		No of admissions	Number of admissions, visits and disease scores																																1						1
384		No of surgery	Number of admissions, visits and disease scores																																1						1
385	Surgical activity	Total schedualed and urgent interventions/ Total hospitalised and outpatient interventions	Number of admissions, visits and disease scores							1																															1
386		Total number of interventions in outpatient major surgeries agreed by the patients	Number of admissions, visits and disease scores							1																															1
387		The number of surgical sessions in the morning and the afternoon	Number of admissions, visits and disease scores							1																															1
388		Average and maximum delay expressed in days	Waiting time							1																															1
389		% of surgical performance (utilization time/ time schedualed per sugical session which is 7 hours)	Services time measuring							1																															1
390		Surgical waiting list	Waiting time							1																															1
391		% of suspended schedualed surgeries	Errors, accidents and complications							1																															1
392		Average of pre-operative stay	Services time measuring							1																															1
393	Quality care line	Monitoring of specific management projects as well as self evaluation of the information plan according to EFQM and meet standards by internation quality society	Internal assessment							1																															1
394		Follow up of indications in diagnostic tests or therapeautic	Internal assessment							1																															1
395		Self-evaluation in writing of the indications of surgical procedures and two most frequent processes	Internal assessment							1																															1
396		Reach the agreed number in monitoring of correlation between pathological anatomy and clinical diagnosis	Internal assessment							1																															1
397		To achieve the agreed number in compiance with information	Internal assessment							1																															1
398		Achieve the indicated % of compliance in protocol or care guidelines that are applicable to the service	Internal assessment							1																															1
399		Implementation and monitoring or evaluation of roads to the agreed clinics as accessable	Internal assessment							1																															1
400		Total number of groups related to non specific diagnosis (should be less than last year)	Internal assessment							1																															1
401		Achieve the marked % in the assessment in the adequacy of hopitalisation	Internal assessment							1																															1
402	Pharmacy healthcare line	To increase the perscriptions by the agreed % by the general pharmaceutical medications	Internal assessment							1																															1
403		Among the 25% top frequent prescribed medications, the medications that do not provide new therapeutic should not be included	Medications							1																															1
404		The hospital dicharge report include the % marking prescriptions from active ingredient	Medications							1																															1
405	Outpatient careline	The number of first time visits and subsequent visits depending on the venue and origin (pereferal center or hospital/ 1ry care or specialty care/ type of financing which is ordinary or extra ordinary)	Number of admissions, visits and disease scores							1																															1
406		% of high resoultion consultation or inquiries (they took the first visit as it was the most expensive) maybe they mean a specialised service	Number of admissions, visits and disease scores							1																															1
407		% of discharge/no. of first consultation made	Number of admissions, visits and disease scores							1																															1
408		% of patients who did not go to first consultation/ Total number of patients cited	Number of admissions, visits and disease scores							1																															1
409		% of outpatients visits from primary care	Number of admissions, visits and disease scores							1																															1
410		The average delay (days from the date of entry)	Waiting time							1																															1
411		Number of patients in the waiting list (> 60 days on hold)	Waiting time							1																															1
412	Inpatient careline	% of urgent patients and schedualed admissions	Number of admissions, visits and disease scores							1																															1
413		Emergency pressure (% of urgent admission on total comers)	Number of admissions, visits and disease scores							1																															1
414		Average stay expressed in days	Services time measuring							1																															1
415		Occupancy rate index (no. of days per days of the month)	Occupancy							1																															1
416		Internal transfer between services and consequently internal and external discharges	Number of admissions, visits and disease scores							1																															1
417	Learning and growth	Absence due to disease	Errors, accidents and complications		1																																				1
418		Research activity per person	Researches/Scientific productivity		1																																				1
419		Total research impact of institution	Researches/Scientific productivity		1																																				1
420		Collaborator feedback	HCW feedback		1																																				1
421		Collaborator satisfaction with teaching	HCW satisfaction		1																																				1
422		General collaborator job satisfaction	HCW satisfaction		1																																				1
423		Job identification	Internal assessment		1																																				1
424		Length of stay	Length of Stay			1																																			1
425		outpatient activity	Products and Services			1							1																												2
426		dollars of healthcare research funding received	Researches/Scientific productivity						1																																1
427		number of research projects being conducted	Researches/Scientific productivity						1							1																									2
428		number of publications in peer-reviewed journals bz TEGH stafff/ physicians	Researches/Scientific productivity						1																																1
429		number of conference presentation bz TEGH staff/physician	Researches/Scientific productivity						1																																1
430		Meals	Products and Services					1																																	1
431		CFGH Meals	Products and Services					1																																	1
432		External staff Training dollars	HCW training								1																														1
433		Turnover: Nusring staff	HCW turnover								1																														1
434		Staff Loyalty index	HCW loyalty								1																														1
435		Staff engagement index	HCW engagement and motivation								1																														1
436		Missions and visions	Standards and regulations									1																													1
437		Strategy analysis	Internal assessment									1																													1
438		MBO	Internal assessment									1																													1
439		ISO series	Internal assessment									1																													1
440		TQIP	Internal assessment									1																													1
441		Benchmarking	Internal assessment									1																													1
442		Learning organisation	HCW training									1																													1
443		Balanced scorecard	Internal assessment									1																													1
444		Expenditure on medical research	Researches/Scientific productivity										1																												1
445		Academic papers written in English/ year/ medical staff member	Researches/Scientific productivity										1																												1
446		Number of SCI paper	Researches/Scientific productivity													1																									1
447		The number of unachieved continuous training hours per person	HCW training															1																							1
448		Personnel upgrade rate on career ladder	HCW engagement and motivation															1																							1
449		Capabilities to apply information systems	Technology/ information system																					1																	1
450		Number of seminars on the topic and research results	HCW training																					1																	1
451		Number of papers published	Researches/Scientific productivity																					1																	1
452		Staff training and knowledge management	HCW training																					1																	1
453		Staff satisfaction	HCW satisfaction																					1																	1
454		Internal communication	Communications																					1																	1
455		Employ and retain competent people	Staffing																					1																	1
456		Teamwork	Communications																					1																	1
457		Average hours of Internet use	Technology/ information system																							1															1
458		Percent of total approvals to implement the decisions of the committee	Standards and regulations																							1															1
459		The correct application of terminal digital	Technology/ information system																							1															1
460		Number of methods to informatics patients	Technology/ information system																							1															1
461		Rate of documenting the training of doctor	HCW training																							1															1
462		Number of related books in the archives	Staff knowledge, attitude, and practices																							1															1
463		Staff training in maternal health	HCW training																												1										1
464		Staff training in neonatal health	HCW training																												1										1
465		Staff knowledge score	Staff knowledge, attitude, and practices																												1										1
466		Scientific articles	Researches/Scientific productivity																														1								1
467		research projects	Researches/Scientific productivity																														1								1
468		IF per medical staff	Researches/Scientific productivity																														1								1
469		research investments	Researches/Scientific productivity																														1								1
470		Patents	Researches/Scientific productivity																														1								1
471		Personnel structure-Ratio of doctors to nurses	Efficiency, utilization and productivity																															1							1
472		Personnel structure-Ratio of beds to nurses	Efficiency, utilization and productivity																															1							1
473		Personnel structure-% of Vice-senior titles or above in health technical professionals	Internal assessment																															1							1
474		Personnel structure-% of Health technical professionals in all employees	Staff knowledge, attitude, and practices																															1							1
475		Personnel structure-of Junior college education or above in all employees	Staff knowledge, attitude, and practices																															1							1
476		Advanced study-Frequency per medical worker of further study in upper-level hospitals	Staff knowledge, attitude, and practices																															1							1
477		Advanced study-Frequency per medical worker of external short-term training	HCW training																															1							1
478		% of skilled employees	Staff knowledge, attitude, and practices																																	1					1
479		Employee productivity	Efficiency, utilization and productivity																																	1					1
480		Employess satisfaction	HCW satisfaction																																	1					1
481		(Human Assets-Refresher courses for all the staff) Number of credits/year/employee	HCW training																1	1																					2
482		(Human Assets-Improve interpersonal skills) Number of complaints regarding interpersonal skills	Complains																1	1																					2
483		(Human Assets-Teaching and research activity ) Participation in research programmes/year	Researches/Scientific productivity																	1																					1
484		(Human Assets-Teaching and research activity) Teaching and tutoring activity	HCW training																	1																					1
485		Information-communication technology (ICT)- the number of GPs connected online	Technology/ information system																	1																					1
486		(Organisational Assets) Satisfaction of operators/ Organisational wellbeing	HCW satisfaction																1	1																					2
487		Admissions	Number of admissions, visits and disease scores												1																										1
488		ER volume	Volume, infrastructure and access												1																										1
489		Outpatient visits	Number of admissions, visits and disease scores												1																										1
490		LabCare Plus registrations	Records												1																										1
491		% of educated staff	Staff knowledge, attitude, and practices																																1						1
492		Ratio of nurse/IC bed	Efficiency, utilization and productivity																																1						1
493		Ratio of nurse/Normal bed	Efficiency, utilization and productivity																																1						1
494		Doctors' workload	Efficiency, utilization and productivity																																			1			1
495		Nurses' workload	Efficiency, utilization and productivity																																			1			1
496		Administritive employees workload	Efficiency, utilization and productivity																																			1			1
497	Staff	Employee satisfaction score	HCW satisfaction					1	1						1																										3
498		Volunteer satisfaction score	Community role and connections						1																																1
499		Physician satisfaction score	HCW satisfaction						1																																1
500		Accidents	Errors, accidents and complications					1																																	1
501		Internal customer survey	HCW feedback					1																																	1
502		Turnover	HCW turnover					1																																	1
503		Health-worker satisfaction index	HCW satisfaction											1			1				1																				3
504		Salary payments current	Expenditures and costs-1											1			1				1		1																		4
505		Healthworker satisfied	HCW satisfaction																				1																		1
506		Health worker motivation scores	HCW engagement and motivation																						1																1
507		Training in the past 12 months	HCW training																						1		1														2
508		Staff satisfaction with supervisory visits	HCW satisfaction																								1				1										2
509		Staff satisfaction with facility work environment	HCW satisfaction																												1										1
510		Overall employee turnover rate	HCW turnover												1																										1
511		Registered nurses turnover rate	HCW turnover												1																										1
512		HEW Knowledge	Staff knowledge, attitude, and practices																													1									1
513		In service training index	HCW training																													1									1
514		HEW satisfaction	HCW satisfaction																													1									1
515		HEW perception index	HCW feedback																													1									1
516		Retention rate of HEW	HCW turnover																													1									1
517	Provider scorecard	Broken water pump	Volume, infrastructure and access																									1													1
518		Non use of ICE material	Errors, accidents and complications																									1													1
519		Damaged roof	Volume, infrastructure and access																									1													1
520		Medical equipment	Supplies and equipments																									1		1											2
521		Clinical cleanliness	Volume, infrastructure and access																									1													1
522		Waiting time	Waiting time																									1	1	1											3
523		Clinic management	Internal assessment																									1													1
524		Accurate clinical exam	Errors, accidents and complications																									1													1
525		Staff attitudes/behavior	Staff knowledge, attitude, and practices																									1		1											2
526		Clinic building	Volume, infrastructure and access																										1												1
527		Ambulance	Volume, infrastructure and access																										1												1
528		Euipment	Supplies and equipments																										1												1
529		Staff punctuality	Staff knowledge, attitude, and practices																										1	1											2
530		Patient consultation	Patient information																										1												1
531		Female doctor and nurse	Female consideration																											1											1
532		Medicines	Medications																											1											1
533		Waiting area	Volume, infrastructure and access																											1											1
534		Bathroom and guard room	Volume, infrastructure and access																											1											1
535		Education (staff)	Staff knowledge, attitude, and practices																											1											1
536	Staff Management	Staff involvement in bonus decision	HCW engagement and motivation																																		1				1
537		Teamwork building	Communications																																		1				1
538		Effort to improve staff working environment	HCW engagement and motivation																																		1				1
539		Feedback to OIC	HCW feedback																																		1				1
540		Responses from OIC to feedback	HCW feedback																																		1				1
541		Open communication	Communications																																		1				1
542		PBF bonus allocation	HCW engagement and motivation																																		1				1
543		Rewarding of high performing staff	HCW engagement and motivation																																		1				1
544		Addressing low performance staff	HCW engagement and motivation																																		1				1
545	stakehholder satisfaction	Homecare services	Products and Services																														1								1
546		Departmental services	Products and Services																														1								1
547		Waiting time	Waiting time																														1								1
548		Complaint rate	Complains																														1								1
549		relationship with colleagues	Communications																														1								1
550		relationship with patients	Communications																														1								1
551		professional fulfilment	Products and Services																														1								1
552	Stakeholder engagement	Meeting with community leaders	HCW engagement and motivation																																		1				1
553		Request to community leaders	HCW engagement and motivation																																		1				1
554		Activities to encourage support from community leaders	HCW engagement and motivation																																		1				1
555		Meeting with supervisors	HCW engagement and motivation																																		1				1
556		Requests to supervisors	HCW engagement and motivation																																		1				1
557	Patients and Health Care Community Indicators	Physician Loyalty index	HCW loyalty								1																														1
558		Physician Engagement Index	HCW engagement and motivation								1																														1
559		Patient satisfaction index	Patient satisfaction								1																														1
560	Service	Overall patient satisfaction score (ER)	Patient satisfaction												1																										1
561		Overall patient satisfaction score (Outpatient)	Patient satisfaction												1																										1
562		Overall patient satisfaction score (Inpatient)	Patient satisfaction												1																										1
563		Overall patient satisfaction score (Outpatient-surgery)	Patient satisfaction												1																										1
564		Overall physician satisfaction	HCW satisfaction												1																										1
565		Overall nursing satisfaction	HCW satisfaction												1																										1
566		Would you recommend this hospital? (Hospital recommendation)	Patient loyalty												1																										1
567	Customer Satisfaction	Patients with a complaint	Errors, accidents and complications				1																																		1
568		Education-Information	Patient information				1																																		1
569		Pharmacy	Medications				1																																		1
570		Employee engagement	HCW engagement and motivation				1																																		1
571	community Engagment	Awareness and access to HEP	Patient information																													1									1
572		Community and volunteer participation	Community role and connections																													1									1
573		Model family engagement index	Patient information																													1									1
574		Village health committee functionality (easiness of access)	Volume, infrastructure and access																													1									1
575		Outreach	Community role and connections																																		1				1
576		Household visit	Community role and connections																																		1				1
577		Listening and responding to client feedback	Response to patients																																		1				1
578		Patient recruitment and retention activities	Patient loyalty																																		1				1
579	Community	(User-Clear and timely information on the wards ) Number of patients who received information sheets/number of patients	Patient information																1																						1
580		(User-Overall client satisfaction ) Satisfaction expressed by the users on instrument cleanliness	HCW satisfaction																1																						1
581		(User-Increase user trust ) N° of complaints	Complains																1	1																					2
582		(Owner-Budget result ) Comparison of final and estimated balances	Expenditures and costs																1																						1
583		(Owner-Transparency) Employees in contact with public who wear ID badges/total employees	Community role and connections																1	1																					2
584		(Puplic Entity-Accessibility of hospital facility) Number of wheel chairfriendly lifts labelled "for public use" and bearing key locations/total number of lifts available for public use	Community role and connections																1																						1
585		(USER- Timeliness) Internal turn-around time (TAT): 1) Emergencies: TAT <30 min./total emergency requests 2) Urgencies: TAT <2 h/total urgent requests	Services time measuring																	1																					1
586		(USER- Timeliness) External turn-around time (TAT): 1) TAO internet: TAT by 12:30 p.m. of the following day/total OACT internet request 2) SOLE: TAT within 1 day of request completion/total requests	Services time measuring																	1																					1
587		(USER- covenience) Various means of report reception: (direct delivery, by mail, by internet) 1) Number of reports delivered by post/total reports 2) Num. Reports number of reports delivered by SOLE (where activated) 3) Number of reports delivered by TAO INTERNET (in activated districts)	Technology/ information system																	1																					1
588		(USER- covenience) Automated withdrawal points in Central Health Structures	Community role and connections																	1																					1
589		(Owner) Final balance in line with estimated budget	Expenditures and costs																	1																					1
590		(Puplic Entity-Ease of access ) Wait for access/working days	Waiting time																	1																					1
591		(Puplic Entity-Ease of access ) Appointment Points	Volume, infrastructure and access																	1																					1
592		(Puplic Entity-Ease of access ) Consulting rooms open/total consulting rooms (work days, Saturday)	Occupancy																	1																					1
593	community scorecard	Water	Volume, infrastructure and access																									1													1
594		Electricity	Volume, infrastructure and access																									1													1
595		Medicines	Medications																									1	1	1											3
596		Staff competencies	Staff knowledge, attitude, and practices																									1													1
597		Waiting area	Volume, infrastructure and access																									1		1											2
598		Staff punctuality	Staff knowledge, attitude, and practices																									1	1	1											3
599		Staff behavior	Staff knowledge, attitude, and practices																									1													1
600		Patient counselling	Patient information																									1	1												2
601		Waiting times	Waiting time																									1	1												2
602		Clinic cleanliness	Volume, infrastructure and access																									1	1												2
603		Ambulance	Volume, infrastructure and access																										1												1
604		Clinic building	Volume, infrastructure and access																										1												1
605		Patient beds	Volume, infrastructure and access																										1												1
606		Laboratory	Products and Services																										1												1
607		Accurate exam	Errors, accidents and complications																										1	1											2
608		Clinic staff	Products and Services																											1											1
609		Night staff	Products and Services																											1											1
610		Laboratory services	Products and Services																											1											1
611		Health education	Patient information																											1											1
612	social commitment	number of visits of disadvantaged patients	Number of admissions, visits and disease scores													1																									1
613	Global measures	QOPI participations	Internal assessment																																				1	1	1
614	Governance	governance index	Internal assessment																						1																1
615	Performance Management	Visualisation of performance data	Internal assessment																																		1				1
616		staff attention to performance	Internal assessment																																		1				1
617		Regular performance review meeting	Internal assessment																																		1				1
618		Performance review discussions	Internal assessment																																		1				1
619	Planning and Target Setting	Business plan update	Standards and regulations																																		1				1
620		Business plan content	Standards and regulations																																		1				1
621		Staff attention to business plan	Standards and regulations																																		1				1
622		Target update	Standards and regulations																																		1				1
623		setting stretch/achievable target	Standards and regulations																																		1				1
624		staff attention to target	Standards and regulations																																		1				1
625	Comprehensive Assessment	New PC patients	Number of admissions, visits and disease scores																																				1	1	1
626		No. of PC followup visits	Number of admissions, visits and disease scores																																				1	1	1
627		% of oncology patients with a PC consult	Number of admissions, visits and disease scores																																				1	1	1
628		% of consult orders to PC written withen 30 days of initial oncology visit	Number of admissions, visits and disease scores																																				1	1	1
629		Number of integrated medicine encounters	Number of admissions, visits and disease scores																																				1	1	1
630	Overall vision	Females as % of new outpatients	Female consideration											1			1				1																				3
631		Outpatient-visit concentration index	Community role and connections											1			1				1																				3
632		Patient-satisfaction concentration index	Patient satisfaction											1			1				1																				3
633		Service satisfaction for males	Patient satisfaction																						1																1
634		Service satisfaction for females	Patient satisfaction																						1		1														2
635	Screening and Treatment of Physical Symptoms	% of PC encounters with a completed ESAS	Number of admissions, visits and disease scores																																				1	1	1
636	Discussion of Emotional or Psychological Need	No. of social work visits completed for PC patients	Number of admissions, visits and disease scores																																				1	1	1
637	Discussion of Spirtual or Religious cConcern	% of PC encounters with a completed FICA spirtual history tool	Number of admissions, visits and disease scores																																				1	1	1
638	Documentation of surrogate	% of PC patients with a completed advance directive	Number of admissions, visits and disease scores																																				1	1	1
639		% of oncology patients with a completed advance directive ( includes PC patients)	Number of admissions, visits and disease scores																																				1	1	1
640	Treatment Preferences	% of PC patients with discussion of code status	Number of admissions, visits and disease scores																																				1	1	1
641	Care consistency with documented are preferences	% of PC patients with a referral to hospice	Number of admissions, visits and disease scores																																				1	1	1
642	collaborative spirit	number of initiatives undertaken with partner in response to immerging issues	Community role and connections						1																																1
643		OHA system integration and change score, hospital in the community	Community role and connections						1																																1
644		OHA system integration and change score, working with healthcare partners	Community role and connections						1																																1
645		patient satisfaction with continuity and transition of IP care received	Patient satisfaction						1																																1
646		number of days worked by health students and trainees (annual)	Community role and connections						1																																1
647		number of staff involved in teaching health students and trainees (monthly)	Community role and connections						1																																1
648		number of cross appointments (annual)	Number of admissions, visits and disease scores						1																																1
649		%students that are hired within one year	Community role and connections						1																																1
		TOTAL:		38	18	9	17	24	26	32	17	16	19	29	26	12	29	11	26	34	29	9	19	32	20	20	26	19	16	17	20	32	25	36	23	11	32	11	13	13	797
		The weight of indicators in each paper.

## Sheet: Indicators weights
Extraction of KPIs weights (importance) at the 36 implementations
# of Indicator	Perspective	INDICATORS	KPI categorization	Pink et al., 2000	Zbinden et al., 2002	Griffith & Alexander , 2002	Biro et al., 2003	Smith & Kim, 2005	Devitt et al., 2005	Martinez-Pillado et al., 2006	Goodspeed, 2006	Yang & Tung, 2006	Chen et al., 2006	Peters et al., 2007	Josey & Kim, 2008	Chang et al., 2008	Hansen et al., 2008	Chu & Wang, 2009	Lupi et al., 2011	Lupi et al., 2011	Edward et al., 2011	Chen et al., 2012	Khan et al., 2013	Lin et al., 2013	Mutale et al., 2014	Ajami et al., 2013	Rowe et al., 2014	Edward et al., 2015	Edward et al., 2015	Edward et al., 2015	Rabbani et al., 2015	Teklehaimanot et al., 2016	Catuogno et al., 2017	Gao et al., 2018	Ebrahimpour et. al, 2019	Widyasari &Adi, 2019	Mabuchi et al., 2020	Manolitzas et al., 2020	Gonzales et al., 2020	Average indicator weight	Indicator weight from all indicators weights
1	Financial	Total asset turnover	Revenue vs. expenditure			0.111111																																		0.111111	0.00376829
2		cash flow margin	Margins			0.111111																																		0.111111	0.00376829
3		Expenses (monthly)	Expenditures and costs					0.0416667																																0.0416667	0.00141311
4		Retail sales: cash, pay deduct, or cards	Revenue					0.0416667																																0.0416667	0.00141311
5		Einstein's	Revenue					0.0416667																																0.0416667	0.00141311
6		Outpatient dietition	Revenue					0.0416667																																0.0416667	0.00141311
7		productivity percent	Efficiency, utilization and productivity					0.0416667																																0.0416667	0.00141311
8		catering expenses	Expenditures and costs					0.0416667																																0.0416667	0.00141311
9		Internal financing	Expenditures and costs		0.0929066																																			0.0929066	0.00315089
10		Incentive to economize	Expenditures and costs-1-2		0.0929066																																			0.0929066	0.00315089
11		Mean evidence level	Revenue vs. expenditure		0.0564369																																			0.0564369	0.00191404
12		Operating Profit margin	Margins								0.0588235	0.0625																												0.0606618	0.00205732
13		Net revenue increase from prior year	Revenue								0.0588235																													0.0588235	0.00199498
14		cost/patient day	Expenditures and costs								0.0588235																													0.0588235	0.00199498
15		ROA (%)	Revenue vs. expenditure									0.0625																												0.0625	0.00211966
16		Total profit Margin	Margins										0.0526316																											0.0526316	0.00178498
17		Asset turnover	Revenue vs. expenditure										0.0526316																											0.0526316	0.00178498
18		change of cost/case	Expenditures and costs										0.0526316																											0.0526316	0.00178498
19		personnel expenditure as percent of total patient revenue	Revenue vs. expenditure										0.0526316																											0.0526316	0.00178498
20		Material cost as a percent of total patient revenue	Revenue vs. expenditure										0.0526316																											0.0526316	0.00178498
21		revenue	Revenue													0.0833333																								0.0833333	0.00282622
22		revenue from services not covered by NHI	Revenue													0.0833333																								0.0833333	0.00282622
23		The growth rate of expenditure on non-chargeabl e1 medications and supplies (8%)	Expenditures and costs															0.08																						0.08	0.00271317
24		Achievement rate of chargeable medications and supplies management	supplies and equipments															0.07																						0.07	0.00237402
25		Return per employee	Revenue																					0.0356835																0.0356835	0.00121019
26		Margins	Margins																					0.030779																0.030779	0.00104386
27		Capital turnover	Revenue vs. expenditure																					0.0321223																0.0321223	0.00108942
28		Low-cost administration	Expenditures and costs-1-2																					0.0339895																0.0339895	0.00115274
29		Production and distribution at lowest possible cost	Expenditures and costs-1-2																					0.030779																0.030779	0.00104386
30		Customer-focused purchasing processes at lowest possible cost	Expenditures and costs-1-2																					0.0333626																0.0333626	0.00113148
31		The amount of deductions due to defects in the MR	Expenditures and costs																							0.05														0.05	0.00169573
32		The average time required for billing	Services time measuring																							0.05														0.05	0.00169573
33		Interval between discharge and billing	Waiting time																							0.05														0.05	0.00169573
34		Turnover	Revenue vs. expenditure																							0.05														0.05	0.00169573
35		Revenues- Overall value of DRGs	Revenue																														0.04							0.04	0.00135658
36		Revenues- Departmental patients	Revenue																														0.04							0.04	0.00135658
37		Revenues- Departmental admissions	Revenue																														0.04							0.04	0.00135658
38		Average value of the DRGs	Expenditures and costs-1																														0.04							0.04	0.00135658
39		Cost-containment	Expenditures and costs																														0.04							0.0498895	0.00169198
40		Cost-Fund Rising	Expenditures and costs																														0.04							0.04	0.00135658
41		Income and Expenditure-% of Government grants in total income	Revenue																															0.097						0.097	0.00328972
42		Income and Expenditure-% of Staff expenses in business expenditure	Expenditures and costs																															0.068						0.068	0.00230619
43		Income and Expenditure-% of Drug income in business income	Revenue																															0.052						0.052	0.00176356
44		Income and Expenditure-% of Examination income in medical income	Revenue																															0.013						0.013	0.00044089
45		Income and Expenditure-% of Management expenses in business expenditure	Expenditures and costs																															0.013						0.013	0.00044089
46		Debt Paying Ability-Asset-liability ratio	Expenditures and costs-2																															0.118						0.118	0.00400193
47		Debt Paying Ability-Current ratio	Expenditures and costs-2																															0.051						0.051	0.00172965
48		Debt Paying Ability-Quick ratio	Expenditures and costs-2																															0.03						0.03	0.00101744
49		Debt Paying Ability-Business income from per 100 RMB fixed assets	Expenditures and costs-2																															0.018						0.018	0.000610463
50		Economic ratio	Revenue vs. expenditure																																	0.1				0.1	0.00339146
51		Efficiency ratio	Revenue vs. expenditure																																	0.1				0.1	0.00339146
52		Effectiveness ratio	Expenditures and costs																																	0.1				0.1	0.00339146
53		production levels (production report)	Reports																0.08																					0.08	0.00271317
54		expenditure/revenue (cost report)	Revenue vs. expenditure																0.07	0.05																				0.06	0.00203488
55		Budget adherence for: 1) Pharmacy 2) Bursary and 3) investments	Expenditures and costs																0.1																					0.1	0.00339146
56		Provincial production levels (production report)	Reports																	0.05																				0.05	0.00169573
57		production/contribution margin	Margins																	0.0625																				0.0625	0.00211966
58		Check budget adherence: 1) Pharmacy and Bursary 2) investments, 3) external contractors	Revenue vs. expenditure																	0.075																				0.075	0.0025436
59		Business synergy (Assets from ticket taking )	Revenue																	0.0125																				0.0125	0.000423933
60		Net revenue per adjusted admission	Revenue												0.0384615																									0.0384615	0.00130441
61		Prod.FTEs (full time equivalent employees) per adjusted occupied bed	Occupancy												0.0384615																									0.0384615	0.00130441
62		Supply expense % of net revenue	Revenue vs. expenditure												0.0384615																									0.0384615	0.00130441
63		Bad debt expense % of net revenue	Revenue vs. expenditure												0.0384615																									0.0384615	0.00130441
64		Other oper.expense % of net revenue	Revenue vs. expenditure												0.0384615																									0.0384615	0.00130441
65		Earnings before interest taxes depreciation and amortization (EBITDA) margin	Revenue												0.0384615																									0.0384615	0.00130441
66		Facilities with user fee guidelines	Patient information											0.0344828			0.0344828				0.0344828																			0.0344828	0.00116947
67		Facilities with exemptions for poor patients	Community role and connections											0.0344828			0.0344828				0.0344828																			0.0344828	0.00116947
68		Financing referral system	Expenditures and costs																													0.03125								0.03125	0.00105983
69		Financing medical supply	Expenditures and costs																													0.03125								0.03125	0.00105983
70		Finance index	Expenditures and costs																						0.0555556															0.0555556	0.00188415
71		Controllable costs	Expenditures and costs																			0.106187																		0.106187	0.00360128
72		Personnel costs	Expenditures and costs																																			0.1475		0.12854	0.0043594
73		Revenue per admission	Revenue																																			0.10205		0.0926002	0.0031405
74	ensure value	difference between actual and expected CPWC	Expenditures and costs						0.0384615																															0.0384615	0.00130441
75		% Non-MOHLTC revenue	Revenue						0.0384615																															0.0384615	0.00130441
76		% Corportate services expense	Expenditures and costs						0.0384615																															0.0384615	0.00130441
77		% excess revenues over expenses	Revenue vs. expenditure						0.0384615																															0.0384615	0.00130441
78		Financial viability-Total Margin	Margins	0.0263158																																				0.0263158	0.00089249
79		Efficiency-Unit cost performance	Expenditures and costs	0.0263158																																				0.0263158	0.00089249
80		Efficiency-Corporate services	Products and Services	0.0263158																																				0.0263158	0.00089249
81		Efficiency-Days in inventory	Services time measuring	0.0263158																																				0.0263158	0.00089249
82		Liquidity-Current ratio	Revenue vs. expenditure	0.0263158																																				0.0263158	0.00089249
83		Liquidity-Working Capital	Expenditures and costs	0.0263158																																				0.022807	0.000773491
84		Capital- Equipment expense	Expenditures and costs	0.0263158																																				0.0263158	0.00089249
85		HR- Nursing care hours as % of total inpatient nursing hours	Efficiency, utilization and productivity	0.0263158																																				0.0263158	0.00089249
86		HR- Pattient care hours as % of total staff hours	Efficiency, utilization and productivity	0.0263158																																				0.0263158	0.00089249
87		Obligation of budget	Expenditures and costs				0.14																																	0.14	0.00474805
88		Revenue enhancement goal achieved	Revenue				0.14																																	0.14	0.00474805
89		Average cost/admission	Expenditures and costs																																0.0434783					0.0434783	0.00147455
90		Average % of cost subsidy	Revenue																																0.0434783					0.0434783	0.00147455
91		% portion outside the health reform plan	Expenditures and costs																																0.0434783					0.0434783	0.00147455
92		Average % of basic insurance	Revenue																																0.0434783					0.0434783	0.00147455
93		Average portion of patient's payments	Revenue																																0.0434783					0.0434783	0.00147455
94		Average portion of drug and medical cost	Expenditures and costs																																0.0434783					0.0434783	0.00147455
95		% income/admitted patient	Revenue																																0.0434783					0.0434783	0.00147455
96		% income/Outpatient	Revenue																																0.0434783					0.0434783	0.00147455
97	Use of funds and financial management	Financial record content	Revenue vs. expenditure																																		0.03125			0.03125	0.00105983
98		Financial record update	Revenue vs. expenditure																																		0.03125			0.03125	0.00105983
99		Use of PBF funds ro attract patients and build trust	Expenditures and costs																																		0.03125			0.03125	0.00105983
100		Drug Management	Medications																																		0.03125			0.03125	0.00105983
101	Patient	Patient information	Patient information		0.0565178																																			0.0565178	0.00191678
102		Care of patients	Standards and regulations		0.0565281																																			0.0565281	0.00191713
103		Patient feedback	Patient satisfaction		0.0564369																																			0.0564369	0.00191404
104		Patient satisfaction-Patient satisfaction index-Overall patient satisfaction	Patient satisfaction		0.0564369								0.0526316	0.0344828			0.0344828	0.25			0.0344828		0.0526316				0.0434783				0.05				0.0434783	0.09				0.0674641	0.00228802
105		Continuous quality improvement system	Internal assessment		0.0928897																																			0.0309632	0.00105011
106		Occupancy	Occupancy			0.111111							0.0526316																											0.0818713	0.00277664
107		Change in occupancy	Occupancy			0.111111																																		0.111111	0.00376829
108		overall patient satisfaction with IP care received	Patient satisfaction						0.0384615																															0.0384615	0.00130441
109		overall patient satisfaction with ER care received	Patient satisfaction						0.0384615																															0.0384615	0.00130441
110		overall patient satisfaction with CC care received	Patient satisfaction						0.0384615																															0.0384615	0.00130441
111		overall patient satisfaction with rehab care received	Patient satisfaction						0.0384615																															0.0384615	0.00130441
112		% IP market share	Market share						0.0384615																															0.0384615	0.00130441
113		% DS market share	Market share						0.0384615																															0.0384615	0.00130441
114		% ER market share	Market share						0.0384615																															0.0384615	0.00130441
115		Patient satisfied (%)	Patient satisfaction									0.0625																												0.0625	0.00211966
116		Market share (%)	Market share									0.0625																												0.0625	0.00211966
117		Outpatient waiting time	Waiting time										0.0526316																											0.0526316	0.00178498
118		Internal customer satisfaction rate (5%	HCW satisfaction															0.05																						0.05	0.00169573
119		Patient perception-of-quality index	Patient satisfaction											0.0344828			0.0344828				0.0344828		0.0526316				0.0434783													0.0399116	0.00135359
120		Written shura-e-sehie activities in community	Community role and connections											0.0344828			0.0344828				0.0344828																			0.0344828	0.00116947
121		Patient satisfaction with Outpatient services	Patient satisfaction													0.0833333																								0.0833333	0.00282622
122		Patient satisfaction with Inpatient services	Patient satisfaction													0.0833333																								0.0833333	0.00282622
123		Patient satisfaction with Emergency department	Patient satisfaction													0.0833333																								0.0833333	0.00282622
124		case mix index	Standards and regulations													0.0833333																								0.0833333	0.00282622
125		Superior satisfaction rate	HCW satisfaction															0.05																						0.05	0.00169573
126		Waiting time	Waiting time																					0.028127																0.0137155	0.000465155
127		Operation time	Services time measuring																					0.030779																0.030779	0.00104386
128		Postoperative recovery time	Services time measuring																					0.0317021																0.0317021	0.00107516
129		Postoperative infection rate	Infection control																					0.0360891																0.0360891	0.00122395
130		Patient satisfaction about the operation team	Patient satisfaction																					0.0317021																0.0317021	0.00107516
131		Patient complaint	Complains																					0.0280525																0.0280525	0.000951389
132		Ability of providing service to patient in time	Waiting time																					0.0302154																0.05	0.00169573
133		Ability of response to patients’ inquiries	Response to patients																					0.0342605																0.006	0.000203488
134		Sufficient and accurate information	Patient information																					0.0283482																0.08	0.00271317
135		Patient satisfaction children index	Patient satisfaction																						0.0555556															0.0375	0.0012718
136		Patient satisfaction adult index	Patient satisfaction																						0.0555556															0.04	0.00135658
137		statistics satisfaction	Internal assessment																							0.05														0.0525	0.00178052
138		Admission satisfaction	Patient satisfaction																							0.05														0.05	0.00169573
139		Response time to customers in archiv	Services time measuring																							0.05														0.05	0.00169573
140		The rate of complaint in archieve	Complains																							0.05														0.05	0.00169573
141		Number of referrals for research	Researches/Scientific productivity																							0.05														0.05	0.00169573
142		Patient’s inclination for facility-based delivery	Patient satisfaction																												0.05									0.05	0.00169573
143		Patient Satisfaction-Inpatient satisfaction	Patient satisfaction																															0.047						0.047	0.00159399
144		Patient Satisfaction-Outpatient satisfaction	Patient satisfaction																															0.028						0.028	0.000949609
145		Patient Satisfaction-Number of medical disputes per 1000 discharged patients	Complains																															0.006						0.006	0.000203488
146		Burden of Medical Expenses-Expenses per inpatient	Expenditures and costs																															0.019						0.019	0.000644378
147		Burden of Medical Expenses-Hospitalization expenses per day	Expenditures and costs																															0.019						0.019	0.000644378
148		Burden of Medical Expenses-Expenses per outpatient	Expenditures and costs																															0.01						0.01	0.000339146
149		Providing Social Benefits-% of Public welfare expenses in total expenditure	Community role and connections																															0.006						0.006	0.000203488
150		Providing Social Benefits-Frequency per 100 medical workers of training basic medical unit staff	Community role and connections																															0.004						0.004	0.000135658
151		Providing Social Benefits-Frequency per 100 medical workers of undertaking sudden public health events and emergency medical rescue	Community role and connections																															0.003						0.003	0.000101744
152		Providing Social Benefits-Frequency per 100 medical workers of providing counterpart assistance to basic medical units	Community role and connections																															0.002						0.002	6.78292e-05
153		customer retention	Patient loyalty																																	0.09				0.045	0.00152616
154		customer acquisition	Patient loyalty																																	0.09				0.045	0.00152616
155		Global Quality	Internal assessment	0.0263158																																				0.0263158	0.00089249
156		Process Quality	Internal assessment	0.0263158																																				0.0263158	0.00089249
157		Outcome	Efficiency, utilization and productivity	0.0263158																																				0.0263158	0.00089249
158		Nursing Care	Products and Services	0.0263158																																				0.0263158	0.00089249
159		Physician Care	Products and Services	0.0263158																																				0.0263158	0.00089249
160		Ancillary patient care staff	Products and Services	0.0263158																																				0.0263158	0.00089249
161		Support services	Products and Services	0.0263158																																				0.0263158	0.00089249
162		Housekeeping	Products and Services	0.0263158																																				0.0263158	0.00089249
163		% patient satisfaction of doctors	Patient satisfaction																																0.0434783					0.0434783	0.00147455
164		% patient satisfaction of nurses	Patient satisfaction																																0.0434783					0.0434783	0.00147455
165		Staff satisfaction	HCW satisfaction																																0.0434783					0.0434783	0.00147455
166		Treatment time	Services time measuring																																			0.11815		0.105666	0.00358361
167		Length of stay	Length of Stay																																			0.0811		0.0750162	0.00254415
168	Internal process	Hours of overtime	Services time measuring		0																																			0	0
169		Introduction of new employees	Staffing		0																																			0	0
170		Working process	Standards and regulations		0																																			0	0
171		Mortality index	Mortality			0.111111																																		0.111111	0.00376829
172		complications index	Errors, accidents and complications			0.111111																																		0.111111	0.00376829
173		cost per case	Expenditures and costs			0.111111																																		0.111111	0.00376829
174		ACE Inhibitor	Medications								0.0588235																													0.0588235	0.00199498
175		Antibiotic at arrival	Medications								0.0588235																													0.0588235	0.00199498
176		Aspirin at arrival	Medications								0.0588235																													0.0588235	0.00199498
177		Beta Blocker arrival	Medications								0.0588235																													0.0588235	0.00199498
178		Blame free error reporting policy	Errors, accidents and complications								0.0588235																													0.0588235	0.00199498
179		Medication error rate	Errors, accidents and complications								0.0588235																													0.0588235	0.00199498
180		Net days in accounts receivable	Services time measuring								0.0588235																													0.0588235	0.00199498
181		Quality-Beds per nurse	Efficiency, utilization and productivity									0.0625																												0.0625	0.00211966
182		Quality-net mortality rate	Mortality									0.0625																												0.0625	0.00211966
183		Average LOS (Length of stay)	Length of Stay									0.0625	0.0526316																				0.04							0.0517105	0.00175374
184		Occupancy rate	Occupancy									0.0625																												0.0625	0.00211966
185		Staff satisfaction	HCW satisfaction										0.0526316																											0.0526316	0.00178498
186		staff turnover	HCW turnover										0.0526316																											0.0526316	0.00178498
187		outpatients/year/doctor	Efficiency, utilization and productivity										0.0526316																											0.0526316	0.00178498
188		ER patients/year/doctor	Efficiency, utilization and productivity										0.0526316																											0.0526316	0.00178498
189		Admitted inpatients/year/doctor	Efficiency, utilization and productivity										0.0526316																											0.0526316	0.00178498
190		Mortality	Mortality										0.0526316																											0.0526316	0.00178498
191		Medical accidents leading to law suits rate	Errors, accidents and complications										0.0526316																											0.0526316	0.00178498
192		Delay between request and obtaining of antibiotic consultations (hrs	Waiting time													0.0833333																								0.0833333	0.00282622
193		Percentage of patients admitted to the ICU from the emergency department in less than 3 hours	Services time measuring													0.0833333																								0.0833333	0.00282622
194		Percentage of patients admitted to a general ward from the emergency department in less than 4 hours	Services time measuring													0.0833333																								0.0833333	0.00282622
195		Blood preparation error rate	Errors, accidents and complications															0.09																						0.09	0.00305232
196		The use of two methods to identify patients before lab work and treatment	Patient information															0.09																						0.09	0.00305232
197		Patients visitor complaint rate	Complains															0.08																						0.08	0.00271317
198		Items unique to specific groups	Products and Services															0.09																						0.09	0.00305232
199		Process continuous improvement capability	Internal assessment																					0.0376144																0.0376144	0.00127568
200		Process standardization capability	Standards and regulations																					0.030779																0.030779	0.00104386
201		Response of discovering mistakes	Errors, accidents and complications																					0.0270049																0.0270049	0.000915862
202		Time of correcting mistakes	Services time measuring																					0.0258606																0.0258606	0.000877054
203		Regulation management capability	Standards and regulations																					0.0298559																0.0298559	0.00101255
204		Internal and external communication	Communications																					0.0329172																0.0329172	0.00111638
205		Efficient production, distribution and logistics	Efficiency, utilization and productivity																					0.030779																0.030779	0.00104386
206		Effective information systems	Technology/ information system																					0.0345531																0.0345531	0.00117185
207		Ability of coordination	Communications																					0.0253506																0.0253506	0.000859757
208		The average errors in the statistics report	Errors, accidents and complications																							0.05														0.05	0.00169573
209		The average waiting time for admission	Waiting time																							0.05														0.05	0.00169573
210		Time to retrieve an archived file	Services time measuring																							0.05														0.05	0.00169573
211		Percent of safety standards in the archives	Safety Standards																							0.05														0.05	0.00169573
212		Percent error in the coding	Errors, accidents and complications																							0.05														0.05	0.00169573
213		Mortality Rate	Mortality																														0.04							0.04	0.00135658
214		Home care investments	Expenditures and costs																														0.04							0.04	0.00135658
215		Support investments	Revenue																														0.04							0.04	0.00135658
216		Bed occupancy	Occupancy																														0.04							0.04	0.00135658
217		Repeated admissions	Number of admissions, visits and disease scores																														0.04							0.04	0.00135658
218		transplants	Products and Services																														0.04							0.04	0.00135658
219		Efficiency-Rate of bed utilisation	Occupancy																															0.045						0.045	0.00152616
220		Efficiency-Average hospitalization days	Length of Stay																															0.045						0.045	0.00152616
221		Efficiency-Turnover rate of hospital beds	Efficiency, utilization and productivity																															0.024						0.024	0.000813951
222		Efficiency-Physician burden of medical treatment per day	Efficiency, utilization and productivity																															0.024		0.125				0.149	0.00505328
223		Efficiency-Physician burden of hospitalization duration per day	Efficiency, utilization and productivity																															0.01		0.125				0.135	0.00457847
224		Quality-Coincidence rate of admission and discharge diagnosis	Number of admissions, visits and disease scores																															0.058						0.058	0.00196705
225		Quality-Coincidence rate of admission and clinic diagnosis	Number of admissions, visits and disease scores																															0.032						0.032	0.00108527
226		Quality-Cure rate	Improvement																															0.032						0.032	0.00108527
227		Quality-Improvement rate	Improvement																															0.017						0.017	0.000576549
228		Quality-Successful recovery rate of inpatients	Improvement																															0.017						0.017	0.000576549
229		Innovation process	Standards and regulations																																					0	0
230		Operational process	Standards and regulations																																					0	0
231		n° of colonscopies carried out in sedated patients comparison with last year	Number of admissions, visits and disease scores																0.0175																					0.0175	0.000593506
232		evaluation/verification of intestinal hygiene in admitted patients awaiting colonoscopy comparison with last year	Infection control																0.01																					0.01	0.000339146
233		% of cases where caecum is reached (except where unnecessary/impossibile)	Number of admissions, visits and disease scores																0.0325																					0.0325	0.00110223
234		Number of procedures cancelled/total number of procedures	Number of admissions, visits and disease scores																0.0133333																					0.0133333	0.000452195
235		Continue colon carcinoma screening programme	Efficiency, utilization and productivity																0.0125																					0.0125	0.000423933
236		Increased n° of in- and outpatient "endoscopic consultations" recorded vs. last year	Number of admissions, visits and disease scores																0.0225																					0.0225	0.000763079
237		Revise chapters of Accreditation Manual (Internal inspection )	Internal assessment																0.025																					0.0125	0.000423933
238		Verification by MAC of information sheet provision upon patient admission	Patient information																0.0075	0.0125																				0.01	0.000339146
239		Number of unforeseen hospitalisations following endoscopy /number of endoscopy patients	Errors, accidents and complications																0.0225																					0.0225	0.000763079
240		Internal register of Centre for Digestive Endoscopy (related complications )	Errors, accidents and complications																0.0175																					0.0175	0.000593506
241		Number of procedures carried out per operator/year (Optimal efficiency levels )	Efficiency, utilization and productivity																0.015																					0.015	0.000508719
242		non-urgent gastroscopies with waiting times of < 60 days (outpatients)/nonurgent gastroscopies (Adherence to UAC waiting times)	Waiting time																0.0325																					0.0325	0.00110223
243		Specific reports of OU Manager on actions carried out (Reporting Sentinel-Events-risk management)	Errors, accidents and complications																0.015	0.0125																				0.01375	0.000466326
244		Number of colonies developed after decontamination (Risk management)	Infection control																0.01																					0.01	0.000339146
245		Number and type of integrations and agreements with other health agencies/year	Community role and connections																	0.025																				0.025	0.000847865
246		Improve the capacity of response of the OU-Improvement of appointment services : Number of GPs in the network (SOLE-OACT INTERNET)/GPs in central-northern district of Ferrara	Volume, infrastructure and access																	0.0125																				0.0125	0.000423933
247		Improve the capacity of response of the OU-Appointment reports/free access: samples in free access/total samples	Reports																	0.0125																				0.0125	0.000423933
248		Mean samples per operator/premises/hour	Efficiency, utilization and productivity																	0.03																				0.03	0.00101744
249		Mean samples per operator/premises/hour	Efficiency, utilization and productivity																	0.0075																				0.0075	0.00025436
250		Responsibility grid: functional units applying grid/total functional units (Accreditation	Internal assessment																	0.025																				0.025	0.000847865
251		Intra-lab reproducibility of results (CV%)- (precision)	Errors, accidents and complications																	0.02																				0.02	0.000678292
252		Inter-Lab comparability of reports (EQAS-Emilia Romagna Region): analytes participating in EQAS/total analytes	Reports																	0.02																				0.02	0.000678292
253		MISA (indicator of performance: global evaluation of Laboratory)	Internal assessment																	0.0375																				0.0375	0.0012718
254		Turn-around time (TAT) Urgencies: TAT <2 h /total urgent requests	Services time measuring																	0.035																				0.035	0.00118701
255	Quality	STH Food Audit-Kitchen/cafe	Internal assessment					0.0416667																																0.0416667	0.00141311
256		ACH Food Audit-Kitchen	Internal assessment					0.0416667																																0.0416667	0.00141311
257		ACH Food Audit-café	Internal assessment					0.0416667																																0.0416667	0.00141311
258		CFGH Food Audit-Kitchen	Internal assessment					0.0416667																																0.0416667	0.00141311
259		Acute myocardial infarction (AMI) scores	Number of admissions, visits and disease scores												0.0384615																									0.0384615	0.00130441
260		Congestive heart failure (CHF) scores	Number of admissions, visits and disease scores												0.0384615																									0.0384615	0.00130441
261		Pneumonia (Pn) scores	Number of admissions, visits and disease scores												0.0384615																									0.0384615	0.00130441
262		Full implementation of the 27 Safe Practices for Better Healthcare standards	Safety Standards												0.0384615																									0.0384615	0.00130441
263		Maintain accreditation	Internal assessment												0.0384615																									0.0384615	0.00130441
264		Patient safety:100% implementation of the National Patient Safety Goals	Safety Standards												0.0384615																									0.0384615	0.00130441
265		Infection rate(%)	Infection control																			0.184672																		0.184672	0.00626309
266		Unscheduled readmission rate (%)	Errors, accidents and complications																			0.110803																		0.110803	0.00375785
267		Hospitalized accident rate(&)	Errors, accidents and complications																			0.129271																		0.129271	0.00438416
268		Prevention index	Infection control				0.15																																	0.15	0.00508719
269		Overall clinicsal practice guidelines	HCW training				0.15																																	0.15	0.00508719
270	Service	Overall score	Internal assessment					0.0416667																																0.0416667	0.00141311
271		Tempreture of the food	Internal assessment					0.0416667																																0.0416667	0.00141311
272		Courtsey of the traypasser	Products and Services					0.0416667																																0.0416667	0.00141311
273		special diet explained	Patient information					0.0416667																																0.0416667	0.00141311
274		patient delivery times	Waiting time					0.0416667																																0.0416667	0.00141311
275		ACH room SVC phone answer time	Waiting time					0.0416667																																0.0416667	0.00141311
276		STH room SVC phones answer time	Waiting time					0.0416667																																0.0416667	0.00141311
277		CFGH overall score-Press Ganey	Internal assessment					0.0416667																																0.0416667	0.00141311
278	Capacity for service provision/service capacity	Equipment functionality index/ Basic equipment index	Supplies and equipments											0.0344828			0.0344828				0.0344828		0.0526316		0.0555556							0.03125								0.0404809	0.00137289
279		Drug availability index/ Tracer drug index/Drug availability	Medications											0.0344828			0.0344828				0.0344828		0.0526316		0.0555556		0.0434783													0.0510227	0.00173042
280		Family planning availablility index	Products and Services											0.0344828			0.0344828				0.0344828		0.0526316																	0.03902	0.00132335
281		Laboratory functionality index (hospitals and CHCs)/ Lab capacity index	Volume, infrastructure and access											0.0344828			0.0344828				0.0344828		0.0526316		0.0555556															0.0423271	0.00143551
282		Staffing index-meeting minimum staff guidelines	Staffing											0.0344828			0.0344828				0.0344828											0.03125								0.0336746	0.00114206
283		Provider Knowledge score	Staff knowledge, attitude, and practices											0.0344828			0.0344828				0.0344828		0.0526316																	0.031216	0.00105868
284		Provider Knowledge score (vaccination)	Staff knowledge, attitude, and practices																								0.0434783													0.0434783	0.00147455
285		Provider Knowledge score (childhood illness)	Staff knowledge, attitude, and practices																								0.0434783													0.0434783	0.00147455
286		Provider Knowledge score (reproductive)	Staff knowledge, attitude, and practices																								0.0434783													0.0434783	0.00147455
287		Staff received training in last year	HCW training											0.0344828			0.0344828				0.0344828		0.0526316																	0.03902	0.00132335
288		HMIS use index	Technology/ information system											0.0344828			0.0344828				0.0344828		0.0526316				0.0434783					0.03125								0.038468	0.00130463
289		Clinical guidelines index	HCW training											0.0344828			0.0344828				0.0344828		0.0526316				0.0434783													0.0399116	0.00135359
290		Infrastructure index/ Basic infrastructure index/ General infrastructure	Volume, infrastructure and access											0.0344828			0.0344828				0.0344828		0.0526316		0.0555556		0.0434783					0.03125								0.0409091	0.00138742
291		Patient record index	Records											0.0344828			0.0344828				0.0344828						0.0434783													0.0489755	0.00166099
292		Facilities having tuberculosis register	Records											0.0344828			0.0344828				0.0344828						0.0434783													0.0367316	0.00124574
293		Infection control index	Infection control																						0.0555556															0.0277778	0.000942073
294		Commodity availability index	supplies and equipments																													0.03125								0.015625	0.000529916
295		supply distribution system	supplies and equipments																													0.03125								0.015625	0.000529916
296		HEP guidelines and IEC use index	HCW training																													0.03125								0.015625	0.000529916
297		Health center capacity index	Volume, infrastructure and access																													0.03125								0.03125	0.00105983
298		Management capacity index	Standards and regulations																													0.03125								0.03125	0.00105983
299		Supervision index	Standards and regulations																													0.03125								0.03125	0.00105983
300	Service provision	Patient history and physical examination index	Records											0.0344828			0.0344828				0.0344828		0.0526316				0.0434783													0.0498895	0.00169198
301		Patient counselling index	Patient information											0.0344828			0.0344828				0.0344828		0.0526316				0.0434783													0.0498895	0.00169198
302		Proper sharps disposal	Waste management											0.0344828			0.0344828				0.0344828		0.0526316				0.0434783													0.0498895	0.00169198
303		New outpatient visit per month (BHC >750 visits)	Number of admissions, visits and disease scores											0.0344828			0.0344828				0.0344828																			0.0344828	0.00116947
304		Time spent with patient (>9 minutes)	Services time measuring											0.0344828			0.0344828				0.0344828						0.0434783													0.0367316	0.00124574
305		BPHS facilities providing antenatal care/Provision of antenatal care	Products and Services											0.0344828			0.0344828				0.0344828		0.0526316				0.0434783													0.0399116	0.00135359
306		Delivery care according to BPHS/Provision of delivery care	Internal assessment											0.0344828			0.0344828				0.0344828		0.0526316				0.0434783													0.0399116	0.00135359
307		women as percent of patients	Female consideration																				0.0526316				0.0434783													0.0961098	0.00325953
308		Outpatient-service utilization	Efficiency, utilization and productivity																								0.0434783													0.0434783	0.00147455
309		Service utilization	Efficiency, utilization and productivity																								0.0434783													0.0434783	0.00147455
310		service readiness index	Products and Services																						0.0555556															0.0277778	0.000942073
311		Clinical observation index (children)	Products and Services																						0.0555556															0.0277778	0.000942073
312		Clinical observation index (Adults)	Products and Services																						0.0555556															0.0277778	0.000942073
313		Service coverage children index	Products and Services																						0.0555556															0.0277778	0.000942073
314		Service coverage adult index	Products and Services																						0.0555556															0.0555556	0.00188415
315		Communication to mothers about newborn danger signs	Patient information																												0.05									0.05	0.00169573
316		Communication to mothers about antenatal and post-partum danger signs	Patient information																												0.05									0.05	0.00169573
317		Communication to mothers about appropriate breastfeeding	Patient information																												0.05									0.05	0.00169573
318		Women prescribed folate	Products and Services																												0.05									0.05	0.00169573
319		Women advised about TT vaccine, ultrasound and laboratory tests	Patient information																												0.05									0.05	0.00169573
320		Women provided appropriate antenatal physical assessment	Products and Services																												0.05									0.05	0.00169573
321	health facility functionality	staffing	Staffing																												0.05									0.05	0.00169573
322		Drugs	Medications																												0.05									0.05	0.00169573
323		Supplies and equipments	supplies and equipments																												0.05									0.05	0.00169573
324		Services (laboratory services and BemONCi signal functions)	Products and Services																												0.05									0.05	0.00169573
325		Waste disposal	Waste management																												0.05									0.05	0.00169573
326		HMIS records	Records																												0.05									0.05	0.00169573
327		Service delivery guidelines	HCW training																												0.05									0.05	0.00169573
328	Service delivery process	HEP package services availability	Products and Services																													0.03125								0.03125	0.00105983
329		Quality of RMNCH services	Products and Services																													0.03125								0.03125	0.00105983
330		infection prevention	Infection control																													0.03125								0.03125	0.00105983
331		referral linkage index	Volume, infrastructure and access																													0.03125								0.03125	0.00105983
332		HEW time use index	Services time measuring																													0.03125								0.03125	0.00105983
333		Model family delivery index	Patient information																													0.03125								0.03125	0.00105983
334	Delivery output and outcome	Maternal and child health output	Number of admissions, visits and disease scores																													0.03125								0.03125	0.00105983
335		Family planning output	Number of admissions, visits and disease scores																													0.03125								0.03125	0.00105983
336		satisfaction with services received	Patient satisfaction																													0.03125								0.03125	0.00105983
337		satisfaction with HEW performance	Patient satisfaction																													0.03125								0.03125	0.00105983
338		overall community satisfaction	Community role and connections																													0.03125								0.03125	0.00105983
339	Administration	Medical records completion rate	Records																			0.0831025																		0.0831025	0.00281839
340		Rate of prompt consultation	Staff knowledge, attitude, and practices																			0.0904894																		0.0904894	0.00306891
341	Admission Performance	Average length of stay	Length of Stay																			0.138504																		0.138504	0.00469732
342		Occupancy rate	Occupancy																			0.0831025																		0.0831025	0.00281839
343		Bed turnover rate(%)	Efficiency, utilization and productivity																			0.0738689																		0.0738689	0.00250524
344	Clinical utilization and outcomes	Acute MI- Use of selected diagnostic technologies	Supplies and equipments	0.0263158																																				0.0263158	0.00089249
345		Acute MI- Complications	Errors, accidents and complications	0.0263158																																				0.0263158	0.00089249
346		Acute MI- Readmissions	Errors, accidents and complications	0.0263158																																				0.0263158	0.00089249
347		Asthma- Readmissions	Errors, accidents and complications	0.0263158																																				0.0263158	0.00089249
348		Pneumonia- Complications	Errors, accidents and complications	0.0263158																																				0.0263158	0.00089249
349		Stroke- LOS	Length of Stay	0.0263158																																				0.0263158	0.00089249
350		Cholestectomy- % day surgery	Length of Stay	0.0263158																																				0.0263158	0.00089249
351		Cholestectomy- Complications	Errors, accidents and complications	0.0263158																																				0.0263158	0.00089249
352		Hysterectomy- LOS	Length of Stay	0.0263158																																				0.0263158	0.00089249
353		Hysterectomy- Complications	Errors, accidents and complications	0.0263158																																				0.0263158	0.00089249
354		Hysterectomy- Readmissions	Errors, accidents and complications	0.0263158																																				0.0263158	0.00089249
355		Prostatectomy- Readmissions	Errors, accidents and complications	0.0263158																																				0.0263158	0.00089249
356	System Integration and Change	Information use- Clinical information techocology	Technology/ information system	0.0263158																																				0.0263158	0.00089249
357		Information use- Clinical data collection dissimination and benchmarking	Internal assessment	0.0263158																																				0.0263158	0.00089249
358		Information use- Intensity of Information use	Technology/ information system	0.0263158																																				0.0263158	0.00089249
359		Internal coordination of care- Development and use of clinical pathways	Communications	0.0263158																																				0.0263158	0.00089249
360		Internal coordination of care- Coordination of care	Internal assessment	0.0263158																																				0.0263158	0.00089249
361		Hospital community integration- Hospital CCA relationships	Standards and regulations	0.0263158																																				0.0263158	0.00089249
362		Hospital community integration- Hospital community relationships	Community role and connections	0.0263158																																				0.0263158	0.00089249
363		Hospital community integration- Continuity of care	Internal assessment	0.0263158																																				0.0263158	0.00089249
364		Hospital community integration- Strategies of managing ALC patients	Standards and regulations	0.0263158																																				0.0263158	0.00089249
365	Access	Audiology	Products and Services				0.02																																	0.02	0.000678292
366		Cardiology	Products and Services				0.02																																	0.02	0.000678292
367		Primary care	Products and Services				0.02																																	0.02	0.000678292
368		Eye care	Products and Services				0.02																																	0.02	0.000678292
369		Orthopedics	Products and Services				0.02																																	0.02	0.000678292
370		Urology	Products and Services				0.02																																	0.02	0.000678292
371		Number of patients treated	Number of admissions, visits and disease scores				0.08																																	0.08	0.00271317
372	Performance	Compensation and Pension examinations (days to complete)	Services time measuring				0.04																																	0.04	0.00135658
373		Sufficient C&P compensations	Expenditures and costs				0.04																																	0.04	0.00135658
374		Bed occupancy %	Occupancy																																			0.04305		0.0412732	0.00139976
375		No. of admission	Number of admissions, visits and disease scores																																			0.059725		0.056359	0.00191139
376		Patients with examinations	Number of admissions, visits and disease scores																																			0.147225		0.128331	0.00435231
377		% of occupied beds	Occupancy																																0.0434783					0.0434783	0.00147455
378		Average time of hospitalization	Services time measuring																																0.0434783					0.0434783	0.00147455
379		Interruption of the bed occupancy cycle	Occupancy																																0.0434783					0.0434783	0.00147455
380		Ratio of admission/ped	Number of admissions, visits and disease scores																																0.0434783					0.0434783	0.00147455
381		Net death rate/1000 patient	Mortality																																0.0434783					0.0434783	0.00147455
382		Gross mortality	Mortality																																0.0434783					0.0434783	0.00147455
383		No of admissions	Number of admissions, visits and disease scores																																0.0434783					0.0434783	0.00147455
384		No of surgery	Number of admissions, visits and disease scores																																0.0434783					0.0434783	0.00147455
385	Surgical activity	Total schedualed and urgent interventions/ Total hospitalised and out patient interventions	Number of admissions, visits and disease scores							0.03125																														0.03125	0.00105983
386		Total number of interventions in outpatient major surgeries agreed by the patients	Number of admissions, visits and disease scores							0.03125																														0.03125	0.00105983
387		The number of surgical sessions in the morning and the afternoon	Number of admissions, visits and disease scores							0.03125																														0.03125	0.00105983
388		Average and maximum delay expressed in days	Waiting time							0.03125																														0.03125	0.00105983
389		% of surgical performance (utilization time/ time schedualed per sugical session which is 7 hours)	Services time measuring							0.03125																														0.03125	0.00105983
390		Surgical waiting list	Waiting time							0.03125																														0.03125	0.00105983
391		% of suspended schedualed surgeries	Errors, accidents and complications							0.03125																														0.03125	0.00105983
392		Average of pre-operative stay	Services time measuring							0.03125																														0.03125	0.00105983
393	Quality care line	Monitoring of specific management projects as well as self evaluation of the information plan according to EFQM and meet standards by internation quality society	Internal assessment							0.03125																														0.03125	0.00105983
394		Follow up of indications in diagnostic tests or therapeautic	Internal assessment							0.03125																														0.03125	0.00105983
395		Self-evaluation in writing of the indications of surgical procedures and two most frequent processes	Internal assessment							0.03125																														0.03125	0.00105983
396		Reach the agreed number in monitoring of correlation between pathological anatomy and clinical diagnosis	Internal assessment							0.03125																														0.03125	0.00105983
397		To achieve the agreed number in compiance with information	Internal assessment							0.03125																														0.03125	0.00105983
398		Achieve the indicated % of compliance in protocol or care guidelines that are applicable to the service	Internal assessment							0.03125																														0.03125	0.00105983
399		Implementation and monitoring or evaluation of roads to the agreed clinics as accessable	Internal assessment							0.03125																														0.03125	0.00105983
400		Total number of groups related to non specific diagnosis (should be less than last year)	Internal assessment							0.03125																														0.03125	0.00105983
401		Achieve the marked % in the assessment in the adequacy of hopitalisation	Internal assessment							0.03125																														0.03125	0.00105983
402	Pharmacy healthcare line	To increase the perscriptions by the agreed % by the general pharmaceutical medications	Internal assessment							0.03125																														0.03125	0.00105983
403		Among the 25% top frequent prescribed medications, the medications that do not provide new therapeutic should not be included	Medications							0.03125																														0.03125	0.00105983
404		The hospital dicharge report include the % marking prescriptions from active ingredient	Medications							0.03125																														0.03125	0.00105983
405	Outpatient careline	Outpatient careline- The number of first time visits and subsequent visits depending on the venue and origin (pereferal center or hospital/ 1ry care or specialty care/ type of financing which is ordinary or extra ordinary)	Number of admissions, visits and disease scores							0.03125																														0.03125	0.00105983
406		Outpatient careline- % of high resoultion consultation or inquiries (they took the first visit as it was the most expensive) maybe they mean a specialised service	Number of admissions, visits and disease scores							0.03125																														0.03125	0.00105983
407		Outpatient careline- % of discharge/no. of first consultation made	Number of admissions, visits and disease scores							0.03125																														0.03125	0.00105983
408		Outpatient careline- % of patients who did not go to first consultation/ Total number of patients cited	Number of admissions, visits and disease scores							0.03125																														0.03125	0.00105983
409		Outpatient careline- % of outpatients visits from primary care	Number of admissions, visits and disease scores							0.03125																														0.03125	0.00105983
410		Outpatient careline- The average delay (days from the date of entry)	Waiting time							0.03125																														0.03125	0.00105983
411		Outpatient careline- Number of patients in the waiting list (>60 days on hold)	Waiting time							0.03125																														0.03125	0.00105983
412	Inpatient careline	Inpatient careline- % of urgent patients and schedualed admissions	Number of admissions, visits and disease scores							0.03125																														0.03125	0.00105983
413		Inpatient careline- Emergency pressure (% of urgent admission on total comers)	Number of admissions, visits and disease scores							0.03125																														0.03125	0.00105983
414		Inpatient careline- Average stay expressed in days	Services time measuring							0.03125																														0.03125	0.00105983
415		Inpatient careline- Occupancy rate index (no. of days per days of the month)	Occupancy							0.03125																														0.03125	0.00105983
416		Inpatient careline- Internal transfer between services and consequently internal and external discharges	Number of admissions, visits and disease scores							0.03125																														0.03125	0.00105983
417	Learning and growth	Absence due to disease	Errors, accidents and complications		0.0706601																																			0.0706601	0.00239641
418		Research activity per person	Researches/Scientific productivity		0.0428519																																			0.0428519	0.00145331
419		Total research impact of institution	Researches/Scientific productivity		0.0428519																																			0.0428519	0.00145331
420		Collaborator feedback	HCW feedback		0.0706601																																			0.0706601	0.00239641
421		Collaborator satisfaction with teaching	HCW satisfaction		0.0706601																																			0.0706601	0.00239641
422		General collaborator job satisfaction	HCW satisfaction		0.0706601																																			0.0706601	0.00239641
423		Job identification	Internal assessment		0.0706601																																			0.0706601	0.00239641
424		Length of stay	Length of Stay			0.111111																																		0.111111	0.00376829
425		outpatient activity	Products and Services			0.111111							0.0526316																											0.0818713	0.00277664
426		dollars of healthcare research funding received	Researches/Scientific productivity						0.0384615																															0.0384615	0.00130441
427		number of research projects being conducted	Researches/Scientific productivity						0.0384615							0.0833333																								0.0608974	0.00206531
428		number of publications in peer-reviewed journals bz TEGH stafff/ physicians	Researches/Scientific productivity						0.0384615																															0.0384615	0.00130441
429		number of conference presentation bz TEGH staff/physician	Researches/Scientific productivity						0.0384615																															0.0384615	0.00130441
430		Meals	Products and Services					0.0416667																																0.0416667	0.00141311
431		CFGH Meals	Products and Services					0.0416667																																0.0416667	0.00141311
432		External staff Training dollars	HCW training								0.0588235																													0.0588235	0.00199498
433		Turnover: Nusring staff	HCW turnover								0.0588235																													0.0588235	0.00199498
434		Staff Loyalty index	HCW loyalty								0.0588235																													0.0588235	0.00199498
435		Staff engagement index	HCW engagement and motivation								0.0588235																													0.0588235	0.00199498
436		Missions and visions	Standards and regulations									0.0625																												0.0625	0.00211966
437		Strategy analysis	Internal assessment									0.0625																												0.0625	0.00211966
438		MBO	Internal assessment									0.0625																												0.0625	0.00211966
439		ISO series	Internal assessment									0.0625																												0.0625	0.00211966
440		TQIP	Internal assessment									0.0625																												0.0625	0.00211966
441		Benchmarking	Internal assessment									0.0625																												0.0625	0.00211966
442		Learning organisation	HCW training									0.0625																												0.0625	0.00211966
443		Balanced scorecard	Internal assessment									0.0625																												0.0625	0.00211966
444		Expenditure on medical research	Researches/Scientific productivity										0.0526316																											0.0526316	0.00178498
445		Academic papers written in English/ year/ medical staff member	Researches/Scientific productivity										0.0526316																											0.0526316	0.00178498
446		Number of SCI paper	Researches/Scientific productivity													0.0833333																								0.0833333	0.00282622
447		The number of unachieved continuous training hours per person	HCW training															0.1																						0.1	0.00339146
448		Personnel upgrade rate on career ladder	HCW engagement and motivation															0.05																						0.05	0.00169573
449		Capabilities to apply information systems	Technology/ information system																					0.0298559																0.0298559	0.00101255
450		Number of seminars on the topic and research results	HCW training																					0.0314557																0.0314557	0.00106681
451		Number of papers published	Researches/Scientific productivity																					0.0351836																0.0351836	0.00119324
452		Staff training and knowledge management	HCW training																					0.0289118																0.0289118	0.000980534
453		Staff satisfaction	HCW satisfaction																					0.0317021																0.0317021	0.00107516
454		Internal communication	Communications																					0.030779																0.030779	0.00104386
455		Employ and retain competent people	Staffing																					0.0294357																0.0294357	0.000998301
456		Teamwork	Communications																					0.0319695																0.0319695	0.00108423
457		Average hours of Internet use	Technology/ information system																							0.05														0.05	0.00169573
458		Percent of total approvals to implement the decisions of the committee	Standards and regulations																							0.05														0.05	0.00169573
459		The correct application of terminal digital	Technology/ information system																							0.05														0.05	0.00169573
460		Number of methods to informatics patients	Technology/ information system																							0.05														0.05	0.00169573
461		Rate of documenting the training of doctor	HCW training																							0.05														0.05	0.00169573
462		Number of related books in the archives	Staff knowledge, attitude, and practices																							0.05														0.05	0.00169573
463		Staff training in maternal health	HCW training																												0.05									0.05	0.00169573
464		Staff training in neonatal health	HCW training																												0.05									0.05	0.00169573
465		Staff knowledge score	Staff knowledge, attitude, and practices																												0.05									0.05	0.00169573
466		Scientific articles	Researches/Scientific productivity																														0.04							0.04	0.00135658
467		research projects	Researches/Scientific productivity																														0.04							0.04	0.00135658
468		IF per medical staff	Researches/Scientific productivity																														0.04							0.04	0.00135658
469		research investments	Researches/Scientific productivity																														0.04							0.04	0.00135658
470		Patents	Researches/Scientific productivity																														0.04							0.04	0.00135658
471		Personnel structure-Ratio of doctors to nurses	Efficiency, utilization and productivity																															0.016						0.016	0.000542634
472		Personnel structure-Ratio of beds to nurses	Efficiency, utilization and productivity																															0.016						0.016	0.000542634
473		Personnel structure-% of Vice-senior titles or above in health technical professionals	Internal assessment																															0.007						0.007	0.000237402
474		Personnel structure-% of Health technical professionals in all employees	Staff knowledge, attitude, and practices																															0.005						0.005	0.000169573
475		Personnel structure-of Junior college education or above in all employees	Staff knowledge, attitude, and practices																															0.005						0.005	0.000169573
476		Advanced study-Frequency per medical worker of further study in upper-level hospitals	Staff knowledge, attitude, and practices																															0.023						0.023	0.000780036
477		Advanced study-Frequency per medical worker of external short-term training	HCW training																															0.022						0.022	0.000746122
478		% of skilled employees	Staff knowledge, attitude, and practices																																	0.06				0.06	0.00203488
479		Employee productivity	Efficiency, utilization and productivity																																	0.06				0.06	0.00203488
480		Employess satisfaction	HCW satisfaction																																	0.06				0.06	0.00203488
481		(Human Assets-Refresher courses for all the staff) Number of credits/year/employee	HCW training																0.1	0.0375																				0.06875	0.00233163
482		(Human Assets-Improve interpersonal skills) Number of complaints regarding interpersonal skills	Complains																0.05	0.025																				0.0375	0.0012718
483		(Human Assets-Teaching and research activity ) Participation in research programmes/year	Researches/Scientific productivity																	0.05																				0.05	0.00169573
484		(Human Assets-Teaching and research activity) Teaching and tutoring activity	HCW training																	0.05																				0.05	0.00169573
485		Information-communication technology (ICT)- the number of GPs connected online	Technology/ information system																	0.0125																				0.0125	0.000423933
486		(Organisational Assets) Satisfaction of operators/ Organisational wellbeing	HCW satisfaction																0.1	0.075																				0.0875	0.00296753
487		Admissions	Number of admissions, visits and disease scores												0.0384615																									0.0384615	0.00130441
488		ER volume	Volume, infrastructure and access												0.0384615																									0.0384615	0.00130441
489		Outpatient visits	Number of admissions, visits and disease scores												0.0384615																									0.0384615	0.00130441
490		LabCare Plus registrations	Records												0.0384615																									0.0384615	0.00130441
491		% of educated staff	Staff knowledge, attitude, and practices																																0.0434783					0.0434783	0.00147455
492		Ratio of nurse/IC bed	Efficiency, utilization and productivity																																0.0434783					0.0434783	0.00147455
493		Ratio of nurse/Normal bed	Efficiency, utilization and productivity																																0.0434783					0.0434783	0.00147455
494		Doctors' workload	Efficiency, utilization and productivity																																			0.126025		0.11192	0.00379573
495		Nurses' workload	Efficiency, utilization and productivity																																			0.07085		0.0661624	0.00224387
496		Administritive employees workload	Efficiency, utilization and productivity																																			0.053125		0.0504451	0.00171083
497	Staff	Employee satisfaction score	HCW satisfaction					0.0416667	0.0384615						0.0384615																									0.0395299	0.00134064
498		Volunteer satisfaction score	Community role and connections						0.0384615																															0.0384615	0.00130441
499		Physician satisfaction score	HCW satisfaction						0.0384615																															0.0384615	0.00130441
500		Accidents	Errors, accidents and complications					0.0416667																																0.0416667	0.00141311
501		Internal customer survey	HCW feedback					0.0416667																																0.0416667	0.00141311
502		Turnover	HCW turnover					0.0416667																																0.0416667	0.00141311
503		Health-worker satisfaction index	HCW satisfaction											0.0344828			0.0344828				0.0344828						0.0434783													0.0489755	0.00166099
504		Salary payments current	Expenditures and costs-1											0.0344828			0.0344828				0.0344828		0.0526316				0.0434783													0.0498895	0.00169198
505		Healthworker satisfied	HCW satisfaction																				0.0526316																	0.0526316	0.00178498
506		Health worker motivation scores	HCW engagement and motivation																						0.0555556															0.0555556	0.00188415
507		Training in the past 12 months	HCW training																						0.0555556															0.0277778	0.000942073
508		Staff satisfaction with supervisory visits	HCW satisfaction																												0.05									0.025	0.000847865
509		Staff satisfaction with facility work environment	HCW satisfaction																												0.05									0.05	0.00169573
510		Overall employee turnover rate	HCW turnover												0.0384615																									0.0384615	0.00130441
511		Registered nurses turnover rate	HCW turnover												0.0384615																									0.0384615	0.00130441
512		HEW Knowledge	Staff knowledge, attitude, and practices																													0.03125								0.03125	0.00105983
513		In service training index	HCW training																													0.03125								0.03125	0.00105983
514		HEW satisfaction	HCW satisfaction																													0.03125								0.03125	0.00105983
515		HEW perception index	HCW feedback																													0.03125								0.03125	0.00105983
516		Retention rate of HEW	HCW turnover																													0.03125								0.03125	0.00105983
517	Provider scorecard	Broken water pump	Volume, infrastructure and access																									0.0526316												0.0526316	0.00178498
518		Non use of ICE material	Errors, accidents and complications																									0.0526316												0.0526316	0.00178498
519		Damaged roof	Volume, infrastructure and access																									0.0526316												0.0526316	0.00178498
520		Medical equipment	Supplies and equipments																									0.0526316		0.0588235										0.0557276	0.00188998
521		Clinical cleanliness	Volume, infrastructure and access																									0.0526316												0.0526316	0.00178498
522		Waiting time	Waiting time																									0.0526316	0.0625	0.0588235										0.057985	0.00196654
523		Clinic management	Internal assessment																									0.0526316												0.0526316	0.00178498
524		Accurate clinical exam	Errors, accidents and complications																									0.0526316												0.0526316	0.00178498
525		staff attitudes/behavior	Staff knowledge, attitude, and practices																									0.0526316		0.0588235										0.0557276	0.00188998
526		Clinic building	Volume, infrastructure and access																										0.0625											0.0625	0.00211966
527		Ambulance	Volume, infrastructure and access																										0.0625											0.0625	0.00211966
528		Euipment	Supplies and equipments																										0.0625											0.0625	0.00211966
529		Staff punctuality	Staff knowledge, attitude, and practices																										0.0625	0.0588235										0.0606618	0.00205732
530		patient consultation	Patient information																										0.0625											0.0625	0.00211966
531		Female doctor and nurse	Female consideration																											0.0588235										0.0588235	0.00199498
532		Medicines	Medications																											0.0588235										0.0588235	0.00199498
533		Waiting area	Volume, infrastructure and access																											0.0588235										0.0588235	0.00199498
534		Bathroom and guard room	Volume, infrastructure and access																											0.0588235										0.0588235	0.00199498
535		Education (staff)	Staff knowledge, attitude, and practices																											0.0588235										0.0588235	0.00199498
536	Staff Management	Staff involvement in bonus decision	HCW engagement and motivation																																		0.03125			0.03125	0.00105983
537		Teamwork building	Communications																																		0.03125			0.03125	0.00105983
538		Effort to improve staff working environment	HCW engagement and motivation																																		0.03125			0.03125	0.00105983
539		Feedback to OIC	HCW feedback																																		0.03125			0.03125	0.00105983
540		Responses from OIC to feedback	HCW feedback																																		0.03125			0.03125	0.00105983
541		Open communication	Communications																																		0.03125			0.03125	0.00105983
542		PBF bonus allocation	HCW engagement and motivation																																		0.03125			0.03125	0.00105983
543		Rewarding of high performing staff	HCW engagement and motivation																																		0.03125			0.03125	0.00105983
544		Addressing low performance staff	HCW engagement and motivation																																		0.03125			0.03125	0.00105983
545	stakehholder satisfaction	Homecare services	Products and Services																														0.04							0.04	0.00135658
546		Departmental services	Products and Services																														0.04							0.04	0.00135658
547		Waiting time	Waiting time																														0.04							0.04	0.00135658
548		Complaint rate	Complains																														0.04							0.04	0.00135658
549		relationship with colleagues	Communications																														0.04							0.04	0.00135658
550		relationship with patients	Communications																														0.04							0.04	0.00135658
551		professional fulfilment	Products and Services																														0.04							0.04	0.00135658
552	Stakeholder engagement	Meeting with community leaders	HCW engagement and motivation																																		0.03125			0.03125	0.00105983
553		Request to community leaders	HCW engagement and motivation																																		0.03125			0.03125	0.00105983
554		Activities to encourage support from community leaders	HCW engagement and motivation																																		0.03125			0.03125	0.00105983
555		Meeting with supervisors	HCW engagement and motivation																																		0.03125			0.03125	0.00105983
556		Requests to supervisors	HCW engagement and motivation																																		0.03125			0.03125	0.00105983
557	Patients and Health Care Community Indicators	Physician Loyalty index	HCW loyalty								0.0588235																													0.0588235	0.00199498
558		Physician Engagement Index	HCW engagement and motivation								0.0588235																													0.0588235	0.00199498
559		Patient satisfaction index	Patient satisfaction								0.0588235																													0.0588235	0.00199498
560	Service	Overall patient satisfaction score (ER)	Patient satisfaction												0.0384615																									0.0384615	0.00130441
561		Overall patient satisfaction score (Outpatient)	Patient satisfaction												0.0384615																									0.0384615	0.00130441
562		Overall patient satisfaction score (Inpatient)	Patient satisfaction												0.0384615																									0.0384615	0.00130441
563		Overall patient satisfaction score (Outpatient-surgery)	Patient satisfaction												0.0384615																									0.0384615	0.00130441
564		Overall physician satisfaction	HCW satisfaction												0.0384615																									0.0384615	0.00130441
565		Overall nursing satisfaction	HCW satisfaction												0.0384615																									0.0384615	0.00130441
566		Would you recommend this hospital? (Hospital recommendation)	Patient loyalty												0.0384615																									0.0384615	0.00130441
567	Customer Satisfaction	Patients with a complaint	Errors, accidents and complications				0.02																																	0.02	0.000678292
568		Education-Information	Patient information				0.02																																	0.02	0.000678292
569		Pharmacy	Medications				0.02																																	0.02	0.000678292
570		Employee engagement	HCW engagement and motivation				0.07																																	0.07	0.00237402
571	community Engagment	Awareness and access to HEP	Patient information																													0.03125								0.03125	0.00105983
572		Community and volunteer participation	Community role and connections																													0.03125								0.03125	0.00105983
573		Model family engagement index	Patient information																													0.03125								0.03125	0.00105983
574		Village health committee functionality (easiness of access)	Volume, infrastructure and access																													0.03125								0.03125	0.00105983
575		Outreach	Community role and connections																																		0.03125			0.03125	0.00105983
576		Household visit	Community role and connections																																		0.03125			0.03125	0.00105983
577		Listening and responding to client feedback	Response to patients																																		0.03125			0.03125	0.00105983
578		Patient recruitment and retention activities	Patient loyalty																																		0.03125			0.03125	0.00105983
579	Community	(User-Clear and timely information on the wards ) Number of patients who received information sheets/number of patients	Patient information																0.05																					0.05	0.00169573
580		(User-Overall client satisfaction ) Satisfaction expressed by the users on instrument cleanliness	HCW satisfaction																0.075																					0.075	0.0025436
581		(User-Increase user trust ) N° of complaints	Complains																0.055	0.05																				0.0525	0.00178052
582		(Owner-Budget result ) Comparison of final and estimated balances	Expenditures and costs																0.02																					0.02	0.000678292
583		(Owner-Transparency) Employees in contact with public who wear ID badges/total employees	Community role and connections																0.025	0.0125																				0.01875	0.000635899
584		(Puplic Entity-Accessibility of hospital facility) Number of wheel chairfriendly lifts labelled "for public use" and bearing key locations/total number of lifts available for public use	Community role and connections																0.025																					0.025	0.000847865
585		(USER- Timeliness) Internal turn-around time (TAT): 1) Emergencies: TAT <30 min./total emergency requests 2) Urgencies: TAT <2 h/total urgent requests	Services time measuring																	0.03																				0.03	0.00101744
586		(USER- Timeliness) External turn-around time (TAT): 1) TAO internet: TAT by 12:30 p.m. of the following day/total OACT internet request 2) SOLE: TAT within 1 day of request completion/total requests	Services time measuring																	0.03																				0.03	0.00101744
587		(USER- covenience) Various means of report reception: (direct delivery, by mail, by internet) 1) Number of reports delivered by post/total reports 2) Num. Reports number of reports delivered by SOLE (where activated) 3) Number of reports delivered by TAO INTERNET (in activated districts)	Technology/ information system																	0.025																				0.025	0.000847865
588		(USER- covenience) Automated withdrawal points in Central Health Structures	Community role and connections																	0.0125																				0.0125	0.000423933
589		(Owner) Final balance in line with estimated budget	Expenditures and costs																	0.015																				0.015	0.000508719
590		(Puplic Entity-Ease of access ) Wait for access/working days	Waiting time																	0.05																				0.05	0.00169573
591		(Puplic Entity-Ease of access ) Appointment Points	Volume, infrastructure and access																	0.0125																				0.0125	0.000423933
592		(Puplic Entity-Ease of access ) Consulting rooms open/total consulting rooms (work days, Saturday)	Occupancy																	0.0125																				0.0125	0.000423933
593	community scorecard	Water	Volume, infrastructure and access																									0.0526316												0.0526316	0.00178498
594		Electricity	Volume, infrastructure and access																									0.0526316												0.0526316	0.00178498
595		Medicines	Medications																									0.0526316	0.0625	0.0588235										0.057985	0.00196654
596		Staff competencies	Staff knowledge, attitude, and practices																									0.0526316												0.0526316	0.00178498
597		Waiting area	Volume, infrastructure and access																									0.0526316		0.0588235										0.0557276	0.00188998
598		Staff punctuality	Staff knowledge, attitude, and practices																									0.0526316	0.0625	0.0588235										0.057985	0.00196654
599		Staff behavior	Staff knowledge, attitude, and practices																									0.0526316												0.0526316	0.00178498
600		Patient counselling	Patient information																									0.0526316	0.0625											0.0575658	0.00195232
601		Waiting times	Waiting time																									0.0526316	0.0625											0.0575658	0.00195232
602		Clinic cleanliness	Volume, infrastructure and access																									0.0526316	0.0625											0.0575658	0.00195232
603		Ambulance	Volume, infrastructure and access																										0.0625											0.0625	0.00211966
604		Clinic building	Volume, infrastructure and access																										0.0625											0.0625	0.00211966
605		Patient beds	Volume, infrastructure and access																										0.0625											0.0625	0.00211966
606		Laboratory	Products and Services																										0.0625											0.0625	0.00211966
607		Accurate exam	Errors, accidents and complications																										0.0625	0.0588235										0.0606618	0.00205732
608		Clinic staff	Products and Services																											0.0588235										0.0588235	0.00199498
609		Night staff	Products and Services																											0.0588235										0.0588235	0.00199498
610		Laboratory services	Products and Services																											0.0588235										0.0588235	0.00199498
611		Health education	Patient information																											0.0588235										0.0588235	0.00199498
612	social commitment	number of visits of disadvantaged patients	Number of admissions, visits and disease scores													0.0833333																								0.0833333	0.00282622
613	Global measures	QOPI participations	Internal assessment																																				0.0769231	0.0769231	0.00260882
614	Governance	governance index	Internal assessment																						0.0555556															0.0555556	0.00188415
615	Performance Management	Visualisation of performance data	Internal assessment																																		0.03125			0.03125	0.00105983
616		staff attention to performance	Internal assessment																																		0.03125			0.03125	0.00105983
617		Regular performance review meeting	Internal assessment																																		0.03125			0.03125	0.00105983
618		Performance review discussions	Internal assessment																																		0.03125			0.03125	0.00105983
619	Planning and Target Setting	Business plan update	Standards and regulations																																		0.03125			0.03125	0.00105983
620		Business plan content	Standards and regulations																																		0.03125			0.03125	0.00105983
621		Staff attention to business plan	Standards and regulations																																		0.03125			0.03125	0.00105983
622		Target update	Standards and regulations																																		0.03125			0.03125	0.00105983
623		setting stretch/achievable target	Standards and regulations																																		0.03125			0.03125	0.00105983
624		staff attention to target	Standards and regulations																																		0.03125			0.03125	0.00105983
625	Comprehensive Assessment	New PC patients	Number of admissions, visits and disease scores																																				0.0769231	0.0769231	0.00260882
626		No. of PC followup visits	Number of admissions, visits and disease scores																																				0.0769231	0.0769231	0.00260882
627		% of oncology patients with a PC consult	Number of admissions, visits and disease scores																																				0.0769231	0.0769231	0.00260882
628		% of consult orders to PC written withen 30 days of initial oncology visit	Number of admissions, visits and disease scores																																				0.0769231	0.0769231	0.00260882
629		Number of integrated medicine encounters	Number of admissions, visits and disease scores																																				0.0769231	0.0769231	0.00260882
630	Overall vision	Females as % of new outpatients	Female consideration											0.0344828			0.0344828				0.0344828						0.0434783													0.0489755	0.00166099
631		Outpatient-visit concentration index	Community role and connections											0.0344828			0.0344828				0.0344828																			0.0344828	0.00116947
632		Patient-satisfaction concentration index	Patient satisfaction											0.0344828			0.0344828				0.0344828																			0.0344828	0.00116947
633		Service satisfaction for males	Patient satisfaction																						0.0555556															0.0555556	0.00188415
634		Service satisfaction for females	Patient satisfaction																						0.0555556															0.0277778	0.000942073
635	Screening and Treatment of Physical Symptoms	% of PC encounters with a completed ESAS	Number of admissions, visits and disease scores																																				0.0769231	0.0769231	0.00260882
636	Discussion of Emotional or Psychological Need	No. of social work visits completed for PC patients	Number of admissions, visits and disease scores																																				0.0769231	0.0769231	0.00260882
637	Discussion of Spirtual or Religious cConcern	% of PC encounters with a completed FICA spirtual history tool	Number of admissions, visits and disease scores																																				0.0769231	0.0769231	0.00260882
638	Documentation of surrogate	% of PC patients with a completed advance directive	Number of admissions, visits and disease scores																																				0.0769231	0.0769231	0.00260882
639		% of oncology patients with a completed advance directive ( includes PC patients)	Number of admissions, visits and disease scores																																				0.0769231	0.0769231	0.00260882
640	Treatment Preferences	% of PC patients with discussion of code status	Number of admissions, visits and disease scores																																				0.0769231	0.0769231	0.00260882
641	Care consistency with documented are preferences	% of PC patients with a referral to hospice	Number of admissions, visits and disease scores																																				0.0769231	0.0769231	0.00260882
642	collaborative spirit	number of initiatives undertaken with partner in response to immerging issues	Community role and connections						0.0384615																															0.0384615	0.00130441
643		OHA system integration and change score, hospital in the community	Community role and connections						0.0384615																															0.0384615	0.00130441
644		OHA system integration and change score, working with healthcare partners	Community role and connections						0.0384615																															0.0384615	0.00130441
645		patient satisfaction with continuity and transition of IP care received	Patient satisfaction						0.0384615																															0.0384615	0.00130441
646		number of days worked by health students and trainees (annual)	Community role and connections						0.0384615																															0.0384615	0.00130441
647		number of staff involved in teaching health students and trainees (monthly)	Community role and connections						0.0384615																															0.0384615	0.00130441
648		number of cross appointments (annual)	Number of admissions, visits and disease scores						0.0384615																															0.0384615	0.00130441
649		%students that are hired within one year	Community role and connections						0.0384615																															0.0384615	0.00130441
		TOTAL:		1	1.00006	1	0.99	1	1	1	1	1	1	1	1	1	1	1	1.00333	1	1	1	1	1	1	1	1	1	1	1	1	1	1	1.002	1	1	1	1	1	29.4858	1
		The weight of indicators in each paper.

## Sheet: Summary
No.	Major Group	Sub-Group	Use Frequency (from 100%)		Weight (from 100%)		Average both
1	Financial	Margins	0.00878294	0.126725	0.0115586	0.175764	0.151245
		Expenditures and costs	0.0614806		0.0854721
		Revenue	0.0313676		0.0435296
		Revenue Vs. Expenditure	0.0250941		0.0352043
2	Error-free & safety	Mortality	0.00752823	0.0664994	0.0118677	0.0798844	0.0731919
		Errors, Accidents and Complications	0.0388959		0.0454363
		Infection Control	0.0100376		0.0150109
		Waste Management	0.00627353		0.00333363
		Safety Standards	0.00376412		0.00423583
3	Efficiency & Effectiveness	Admissions and Visits' number	0.0564617	0.110414	0.0737784	0.142187	0.1263
		Efficiency, Utilization and Productivity	0.033877		0.0448423
		Improvement	0.00376412		0.00220263
		Occupancy	0.0163112		0.0213634
4	Hospital Building factors	Volume, Infrastructure and Access	0.04266	0.04266	0.0351814	0.0351814	0.0389207
5	Availability, quality of Supplies & Services	Medications	0.0225847	0.104141	0.0190474	0.0784569	0.0912987
		Supplies and equipment	0.0200753		0.011299
		Products and Services	0.0614806		0.0481105
6	Time	Services Time Measuring	0.0313676	0.0715182	0.0318704	0.0762174	0.0738678
		Waiting time	0.0276035		0.0273325
		Length of Stay	0.0125471		0.0170144
7	Communication	Response to patients	0.00250941	0.0464241	0.00125162	0.0394757	0.0429499
		Patient Information	0.0326223		0.0284855
		Communications	0.0112923		0.00973853
8	Patient care	Complains	0.0112923	0.0803011	0.00988034	0.0633885	0.0718448
		Patient Satisfaction	0.0614806		0.0481418
		Patient Loyalty	0.00752823		0.0053664
9	Staff care	Employee Turnover	0.00752823	0.0752823	0.00877966	0.0758256	0.0755539
		Staff satisfaction	0.0313676		0.0320685
		Staff Loyalty	0.00250941		0.00392626
		Staff Engagement and Motivation	0.0188206		0.020352
		Staff feedback	0.00627353		0.0069243
		Staffing	0.00878294		0.00377485
10	Staff scientific development	Staff Knowledge, skills and attitude Assessment	0.033877	0.0915935	0.0288404	0.0863576	0.0889755
		Staff Training	0.0351317		0.031115
		Researches/Scientific productivity	0.0225847		0.0264022
11	Technology & Information system	Records	0.0175659	0.0451694	0.0103208	0.0311832	0.0381763
		Disease scores	0.00376412		0.00387699
		Reports	0.00501882		0.0054601
		Technology/ Information system	0.0188206		0.0115253
12	Community Care & Reputation	Market share	0.00501882	0.0489335	0.00593658	0.031983	0.0404583
		Community role and connections	0.0376412		0.0208406
		Female consideration	0.00627353		0.00520585
13	Managerial tasks & assessment	Accreditation	0.00501882	0.0903388	0.00255235	0.0802156	0.0852772
		Managerial Quality Tools, Performance Evaluation, Assessment or Auditing	0.0614806		0.0570204
		Standards and Regulations	0.0163112		0.0143854
		Planning and Targets	0.00752823		0.00625748
